# Supplementary material for: (2,7-Di­meth­oxy­naphthalen-1-yl)(naph­thalen-1-yl)methanone
Source: Acta Crystallogr Sect E Struct Rep Online. 2013 Apr 5;69(Pt 5):o663. doi: 10.1107/S1600536813008854 (PMC3647859; doi:10.1107/S1600536813008854)
Supplement: Supplementary file 1 [file e-69-0o663-sup1.cif]

##############################################################################
#                                                                            #
# This CIF contains the data in a paper accepted for publication in          #
# Acta Crystallographica Section E. It conforms to the requirements of       #
# Notes for Authors for Acta Crystallographica Section E, and has been       #
# peer reviewed under the auspices of the IUCr Commission on Journals.       #
#                                                                            #
# Full details of the Crystallographic Information File format               #
# are given in the paper "The Crystallographic Information File (CIF):       #
# a New Standard Archive File for Crystallography" by S. R. Hall, F. H.      #
# Allen and I. D. Brown [Acta Cryst. (1991), A47, 655-685].                  #
#                                                                            #
# The current version of the core CIF dictionary is obtainable from          #
# ftp://ftp.iucr.org/pub/cif_core.dic.                                       #
#                                                                            #
# Software is freely available for graphical display of the structure(s)     #
# in this CIF. For information consult the CIF software page                 #
# http://www.iucr.org/resources/cif/software.                                #
#                                                                            #
# This file may be used for bona fide research purposes within the           #
# scientific community so long as proper attribution is given to the journal # 
# article from which it was obtained.                                        #
#                                                                            #
##############################################################################
data_I
_audit_creation_method     SHELXL-97
_chemical_name_systematic
;
(2,7-Dimethoxynaphthalen-1-yl)(naphthalen-1-yl)methanone
;
_chemical_name_common     ?
_chemical_formula_moiety     'C23 H18 O3'
_chemical_formula_sum     'C23 H18 O3'
_chemical_formula_iupac     'C23 H18 O3'
_chemical_formula_weight     342.37
_chemical_melting_point     ?
_chemical_melting_point_gt     391.4
_chemical_melting_point_lt     392.7
_symmetry_cell_setting     monoclinic
_symmetry_space_group_name_H-M     'P 21/n'
_symmetry_space_group_name_Hall     '-P 2yn'
loop_
    _symmetry_equiv_pos_as_xyz
    'x, y, z'
    '-x+1/2, y+1/2, -z+1/2'
    '-x, -y, -z'
    'x-1/2, -y-1/2, z-1/2'
_cell_length_a     16.1451(3)
_cell_length_b     7.51303(14)
_cell_length_c     29.0107(5)
_cell_angle_alpha     90.00
_cell_angle_beta     98.5470(10)
_cell_angle_gamma     90.00
_cell_volume     3479.88(11)
_cell_formula_units_Z     8
_cell_measurement_reflns_used     51750
_cell_measurement_theta_min     2.96
_cell_measurement_theta_max     68.22
_cell_measurement_temperature     193(2)
_exptl_crystal_description     platelet
_exptl_crystal_colour     yellow
_exptl_crystal_size_max     0.50
_exptl_crystal_size_mid     0.20
_exptl_crystal_size_min     0.10
_exptl_crystal_density_diffrn     1.307
_exptl_crystal_density_meas     ?
_exptl_crystal_density_method     'not measured'
_exptl_crystal_F_000     1440
_exptl_absorpt_coefficient_mu     0.688
_exptl_absorpt_correction_type     numerical
_exptl_absorpt_process_details
;
(NUMABS; Higashi, 1999)
;
_exptl_absorpt_correction_T_min     0.7249
_exptl_absorpt_correction_T_max     0.9344
_exptl_special_details
;
Spectroscopic data for the title compound: ^1^H NMR \d (500 MHz, CDCl~3~): 3.67
(3<i>H</i>, s), 3.68 (3<i>H</i>, s), 7.02--7.05 (2<i>H</i>, m), 7.14
(1<i>H</i>, dd, <i>J</i> = 1.2, 8.6 Hz), 7.34 (1<i>H</i>, t, <i>J</i> = 8.6
Hz), 7.58--7.61 (2<i>H</i>, m), 7.69--7.74 (2<i>H</i>, m), 7.88 (1<i>H</i>, d,
<i>J</i> = 8.6 Hz), 7.93 (1<i>H</i>, d, <i>J</i> = 8.6 Hz), 8.00 (1<i>H</i>,
d, <i>J</i> = 8.6 Hz), 9.14 (1<i>H</i>, d, <i>J</i> = 8.6 Hz) p.p.m.; ^13^C
NMR \d (125 MHz, CDCl~3~): 55.15, 56.41, 102.10, 110.57, 117.19, 123.94,
124.39,124.50, 126.17, 126.42, 128.28, 128.42, 129.61, 130.71, 131.20, 131.27,
132.14,133.39, 133.96, 136.20, 155.53, 159.08, 200.04 p.p.m.; IR (KBr): 1652,
1623,1510, 1250, 1227 cm^-1^; HRMS (<i>m/z</i>): [<i>M</i>+H]^+^ calcd. for
C~23~H~19~O~3~, 343.1334, found, 343.1310.
;
_diffrn_ambient_temperature     193(2)
_diffrn_radiation_type     CuK\a
_diffrn_radiation_wavelength     1.54187
_diffrn_radiation_source     'fine-focus sealed tube'
_diffrn_radiation_monochromator     graphite
_diffrn_measurement_device_type     'Rigaku R-AXIS RAPID'
_diffrn_measurement_method     \w
_diffrn_detector_area_resol_mean     10.000
_diffrn_reflns_number     62016
_diffrn_reflns_av_R_equivalents     0.0324
_diffrn_reflns_av_sigmaI/netI     0.0135
_diffrn_reflns_theta_min     2.96
_diffrn_reflns_theta_max     68.23
_diffrn_reflns_theta_full     68.23
_diffrn_measured_fraction_theta_max     0.998
_diffrn_measured_fraction_theta_full     0.998
_diffrn_reflns_limit_h_min     -19
_diffrn_reflns_limit_h_max     19
_diffrn_reflns_limit_k_min     -8
_diffrn_reflns_limit_k_max     8
_diffrn_reflns_limit_l_min     -34
_diffrn_reflns_limit_l_max     34
_diffrn_standards_number     0
_diffrn_standards_interval_count     .
_diffrn_standards_interval_time     ?
_diffrn_standards_decay_%     ?
_refine_special_details
;
Refinement of <i>F</i>^2^ against ALL reflections. The weighted <i>R</i>-factor
<i>wR</i> and goodness of fit <i>S</i> are based on <i>F</i>^2^, conventional
<i>R</i>-factors <i>R</i> are based on <i>F</i>, with <i>F</i> set to zero for
negative <i>F</i>^2^. The threshold expression of <i>F</i>^2^ >
2\s(<i>F</i>^2^) is used only for calculating <i>R</i>-factors(gt) <i>etc</i>.
and is not relevant to the choice of reflections for refinement.
<i>R</i>-factors based on <i>F</i>^2^ are statistically about twice as large
as those based on <i>F</i>, and <i>R</i>- factors based on ALL data will be
even larger.
;
_reflns_number_total     6349
_reflns_number_gt     5490
_reflns_threshold_expression     I>2\s(I)
_refine_ls_structure_factor_coef     Fsqd
_refine_ls_matrix_type     full
_refine_ls_R_factor_all     0.0417
_refine_ls_R_factor_gt     0.0370
_refine_ls_wR_factor_gt     0.1008
_refine_ls_wR_factor_ref     0.1048
_refine_ls_goodness_of_fit_ref     1.070
_refine_ls_restrained_S_all     1.070
_refine_ls_number_reflns     6349
_refine_ls_number_parameters     470
_refine_ls_number_restraints     0
_refine_ls_hydrogen_treatment     constr
_refine_ls_weighting_scheme     calc
_refine_ls_weighting_details
         'calc w=1/[\s^2^(Fo^2^)+(0.0555P)^2^+0.6272P] where P=(Fo^2^+2Fc^2^)/3'
_atom_sites_solution_hydrogens     geom
_atom_sites_solution_primary     direct
_atom_sites_solution_secondary     difmap
_refine_ls_shift/su_max     0.001
_refine_ls_shift/su_mean     0.000
_refine_diff_density_max     0.207
_refine_diff_density_min     -0.238
_refine_ls_extinction_method     'SHELXL97 (Sheldrick, 2008)'
_refine_ls_extinction_coef     0.00173(12)
_refine_ls_extinction_expression
                                  'Fc^*^=kFc[1+0.001xFc^2^\l^3^/sin(2\q)]^-1/4^'
loop_
    _atom_type_symbol
    _atom_type_description
    _atom_type_scat_dispersion_real
    _atom_type_scat_dispersion_imag
    _atom_type_scat_source
    'C' 'C' 0.0181 0.0091
                         'International Tables Vol C Tables 4.2.6.8 and 6.1.1.4'
    'H' 'H' 0.0000 0.0000
                         'International Tables Vol C Tables 4.2.6.8 and 6.1.1.4'
    'O' 'O' 0.0492 0.0322
                         'International Tables Vol C Tables 4.2.6.8 and 6.1.1.4'
_computing_data_collection     'PROCESS-AUTO (Rigaku, 1998)'
_computing_cell_refinement     'PROCESS-AUTO (Rigaku, 1998)'
_computing_data_reduction     'PROCESS-AUTO (Rigaku, 1998)'
_computing_structure_solution     'Il Milione (Burla <i>et al.</i>, 2007)'
_computing_structure_refinement     'SHELXL97 (Sheldrick, 2008)'
_computing_molecular_graphics     'ORTEPIII (Burnett & Johnson, 1996)'
_computing_publication_material     'SHELXL97 (Sheldrick, 2008)'
loop_
    _atom_site_type_symbol
    _atom_site_label
    _atom_site_fract_x
    _atom_site_fract_y
    _atom_site_fract_z
    _atom_site_U_iso_or_equiv
    _atom_site_adp_type
    _atom_site_calc_flag
    _atom_site_refinement_flags
    _atom_site_occupancy
    _atom_site_symmetry_multiplicity
    _atom_site_disorder_assembly
    _atom_site_disorder_group
    O O1 1.01615(7) 0.12392(16) 0.33256(3) 0.0616(3) Uani d . 1 1 . .
    O O2 0.70559(6) 0.15461(14) 0.12536(3) 0.0508(2) Uani d . 1 1 . .
    O O3 0.89345(7) -0.05216(13) 0.15993(4) 0.0622(3) Uani d . 1 1 . .
    O O4 0.26783(6) -0.25199(14) 0.10328(3) 0.0554(3) Uani d . 1 1 . .
    O O5 0.40252(6) 0.56893(14) 0.00664(3) 0.0569(3) Uani d . 1 1 . .
    O O6 0.43705(6) 0.04372(18) 0.12626(3) 0.0639(3) Uani d . 1 1 . .
    C C1 0.79575(10) 0.21648(19) 0.31798(5) 0.0494(3) Uani d . 1 1 . .
    H H1 0.7553 0.2445 0.3375 0.059 Uiso calc R 1 1 . .
    C C2 0.68602(9) 0.21983(18) 0.24859(5) 0.0462(3) Uani d . 1 1 . .
    H H2 0.6449 0.2450 0.2679 0.055 Uiso calc R 1 1 . .
    C C3 0.87670(10) 0.1930(2) 0.33734(5) 0.0529(4) Uani d . 1 1 . .
    H H3 0.8925 0.2048 0.3701 0.063 Uiso calc R 1 1 . .
    C C4 0.76993(8) 0.20020(17) 0.26918(4) 0.0421(3) Uani d . 1 1 . .
    C C5 0.66176(8) 0.20393(18) 0.20164(5) 0.0467(3) Uani d . 1 1 . .
    H H5 0.6045 0.2154 0.1886 0.056 Uiso calc R 1 1 . .
    C C6 0.93771(9) 0.15083(18) 0.30871(5) 0.0471(3) Uani d . 1 1 . .
    C C7 0.83205(8) 0.16239(16) 0.24039(4) 0.0382(3) Uani d . 1 1 . .
    C C8 0.72308(8) 0.17014(17) 0.17282(4) 0.0411(3) Uani d . 1 1 . .
    C C9 0.91635(8) 0.13863(17) 0.26125(4) 0.0417(3) Uani d . 1 1 . .
    H H9 0.9582 0.1142 0.2423 0.050 Uiso calc R 1 1 . .
    C C10 0.80601(8) 0.14999(16) 0.19160(4) 0.0379(3) Uani d . 1 1 . .
    C C11 1.08006(10) 0.0764(3) 0.30625(6) 0.0700(5) Uani d . 1 1 . .
    H H11A 1.0859 0.1701 0.2834 0.084 Uiso calc R 1 1 . .
    H H11B 1.0653 -0.0360 0.2899 0.084 Uiso calc R 1 1 . .
    H H11C 1.1332 0.0624 0.3272 0.084 Uiso calc R 1 1 . .
    C C12 0.62104(9) 0.1748(2) 0.10372(5) 0.0599(4) Uani d . 1 1 . .
    H H12A 0.5994 0.2897 0.1126 0.072 Uiso calc R 1 1 . .
    H H12B 0.5870 0.0786 0.1139 0.072 Uiso calc R 1 1 . .
    H H12C 0.6185 0.1699 0.0698 0.072 Uiso calc R 1 1 . .
    C C13 0.86907(8) 0.10129(17) 0.16010(4) 0.0390(3) Uani d . 1 1 . .
    C C14 0.90082(7) 0.24390(16) 0.13158(4) 0.0347(3) Uani d . 1 1 . .
    C C15 0.99264(7) 0.04222(18) 0.09065(4) 0.0409(3) Uani d . 1 1 . .
    H H15 0.9762 -0.0593 0.1066 0.049 Uiso calc R 1 1 . .
    C C16 0.87278(8) 0.41462(17) 0.13703(4) 0.0409(3) Uani d . 1 1 . .
    H H16 0.8343 0.4354 0.1583 0.049 Uiso calc R 1 1 . .
    C C17 0.95957(7) 0.21113(17) 0.09948(4) 0.0345(3) Uani d . 1 1 . .
    C C18 1.04813(8) 0.0228(2) 0.05938(5) 0.0472(3) Uani d . 1 1 . .
    H H18 1.0688 -0.0924 0.0537 0.057 Uiso calc R 1 1 . .
    C C19 0.89927(9) 0.55883(18) 0.11217(5) 0.0468(3) Uani d . 1 1 . .
    H H19 0.8787 0.6751 0.1166 0.056 Uiso calc R 1 1 . .
    C C20 0.98600(7) 0.35935(17) 0.07484(4) 0.0383(3) Uani d . 1 1 . .
    C C21 1.07479(8) 0.1691(2) 0.03572(4) 0.0468(3) Uani d . 1 1 . .
    H H21 1.1138 0.1539 0.0145 0.056 Uiso calc R 1 1 . .
    C C22 0.95445(8) 0.53152(18) 0.08181(5) 0.0454(3) Uani d . 1 1 . .
    H H22 0.9721 0.6295 0.0650 0.055 Uiso calc R 1 1 . .
    C C23 1.04435(8) 0.33343(19) 0.04336(4) 0.0441(3) Uani d . 1 1 . .
    H H23 1.0625 0.4330 0.0273 0.053 Uiso calc R 1 1 . .
    C C24 0.28062(9) 0.2044(2) -0.04715(5) 0.0553(4) Uani d . 1 1 . .
    H H24 0.2535 0.1747 -0.0775 0.066 Uiso calc R 1 1 . .
    C C25 0.23599(8) -0.0818(2) -0.01668(5) 0.0514(4) Uani d . 1 1 . .
    H H25 0.2100 -0.1140 -0.0471 0.062 Uiso calc R 1 1 . .
    C C26 0.32023(10) 0.3634(2) -0.04014(5) 0.0563(4) Uani d . 1 1 . .
    H H26 0.3190 0.4453 -0.0652 0.068 Uiso calc R 1 1 . .
    C C27 0.27864(8) 0.0814(2) -0.01026(4) 0.0462(3) Uani d . 1 1 . .
    C C28 0.23074(8) -0.1957(2) 0.01966(5) 0.0505(3) Uani d . 1 1 . .
    H H28 0.2013 -0.3052 0.0146 0.061 Uiso calc R 1 1 . .
    C C29 0.36339(8) 0.4072(2) 0.00453(5) 0.0485(3) Uani d . 1 1 . .
    C C30 0.32048(7) 0.12731(19) 0.03493(4) 0.0421(3) Uani d . 1 1 . .
    C C31 0.26984(8) -0.14760(19) 0.06465(5) 0.0453(3) Uani d . 1 1 . .
    C C32 0.36395(8) 0.29237(19) 0.04120(4) 0.0443(3) Uani d . 1 1 . .
    H H32 0.3934 0.3230 0.0710 0.053 Uiso calc R 1 1 . .
    C C33 0.31488(8) 0.00766(19) 0.07226(4) 0.0420(3) Uani d . 1 1 . .
    C C34 0.44996(10) 0.6200(2) 0.05015(5) 0.0582(4) Uani d . 1 1 . .
    H H34A 0.4968 0.5373 0.0582 0.070 Uiso calc R 1 1 . .
    H H34B 0.4139 0.6169 0.0745 0.070 Uiso calc R 1 1 . .
    H H34C 0.4717 0.7409 0.0476 0.070 Uiso calc R 1 1 . .
    C C35 0.21515(10) -0.4043(2) 0.09906(6) 0.0609(4) Uani d . 1 1 . .
    H H35A 0.1574 -0.3683 0.0876 0.073 Uiso calc R 1 1 . .
    H H35B 0.2173 -0.4613 0.1296 0.073 Uiso calc R 1 1 . .
    H H35C 0.2343 -0.4886 0.0771 0.073 Uiso calc R 1 1 . .
    C C36 0.36123(8) 0.04884(19) 0.12026(4) 0.0425(3) Uani d . 1 1 . .
    C C37 0.31181(8) 0.10627(17) 0.15718(4) 0.0387(3) Uani d . 1 1 . .
    C C38 0.43097(8) 0.0746(2) 0.22378(5) 0.0491(3) Uani d . 1 1 . .
    H H38 0.4649 0.0167 0.2042 0.059 Uiso calc R 1 1 . .
    C C39 0.22936(8) 0.15209(18) 0.14364(4) 0.0438(3) Uani d . 1 1 . .
    H H39 0.2047 0.1315 0.1123 0.053 Uiso calc R 1 1 . .
    C C40 0.34895(8) 0.12952(18) 0.20514(4) 0.0404(3) Uani d . 1 1 . .
    C C41 0.46189(10) 0.1041(3) 0.26970(5) 0.0623(4) Uani d . 1 1 . .
    H H41 0.5167 0.0645 0.2818 0.075 Uiso calc R 1 1 . .
    C C42 0.18033(9) 0.2282(2) 0.17458(5) 0.0503(3) Uani d . 1 1 . .
    H H42 0.1233 0.2568 0.1643 0.060 Uiso calc R 1 1 . .
    C C43 0.29889(9) 0.21202(19) 0.23588(5) 0.0460(3) Uani d . 1 1 . .
    C C44 0.41358(11) 0.1922(3) 0.29922(5) 0.0682(5) Uani d . 1 1 . .
    H H44 0.4367 0.2159 0.3307 0.082 Uiso calc R 1 1 . .
    C C45 0.21523(9) 0.26059(19) 0.21939(5) 0.0503(3) Uani d . 1 1 . .
    H H45 0.1828 0.3169 0.2400 0.060 Uiso calc R 1 1 . .
    C C46 0.33410(11) 0.2433(2) 0.28285(5) 0.0591(4) Uani d . 1 1 . .
    H H46 0.3016 0.3009 0.3032 0.071 Uiso calc R 1 1 . .
loop_
    _atom_site_aniso_label
    _atom_site_aniso_U_11
    _atom_site_aniso_U_22
    _atom_site_aniso_U_33
    _atom_site_aniso_U_12
    _atom_site_aniso_U_13
    _atom_site_aniso_U_23
    O1 0.0597(6) 0.0755(8) 0.0473(6) 0.0055(5) 0.0005(5) -0.0061(5)
    O2 0.0410(5) 0.0697(7) 0.0426(5) -0.0012(4) 0.0086(4) -0.0032(4)
    O3 0.0889(8) 0.0381(6) 0.0710(7) 0.0088(5) 0.0490(6) 0.0040(5)
    O4 0.0575(6) 0.0554(6) 0.0525(6) -0.0099(5) 0.0060(4) 0.0040(5)
    O5 0.0605(6) 0.0588(7) 0.0532(6) 0.0020(5) 0.0145(5) 0.0091(5)
    O6 0.0373(5) 0.1113(10) 0.0429(5) -0.0012(5) 0.0053(4) 0.0015(6)
    C1 0.0653(9) 0.0448(8) 0.0432(7) 0.0004(7) 0.0247(6) -0.0036(6)
    C2 0.0507(7) 0.0416(7) 0.0519(8) 0.0010(6) 0.0257(6) -0.0020(6)
    C3 0.0709(9) 0.0524(9) 0.0371(7) 0.0003(7) 0.0136(6) -0.0045(6)
    C4 0.0517(7) 0.0344(7) 0.0443(7) -0.0010(5) 0.0208(6) -0.0022(5)
    C5 0.0410(7) 0.0462(8) 0.0559(8) 0.0014(6) 0.0164(6) -0.0001(6)
    C6 0.0553(8) 0.0429(8) 0.0432(7) -0.0019(6) 0.0080(6) -0.0028(6)
    C7 0.0470(7) 0.0308(6) 0.0398(6) -0.0027(5) 0.0158(5) -0.0017(5)
    C8 0.0449(7) 0.0396(7) 0.0408(7) -0.0013(5) 0.0128(5) -0.0015(5)
    C9 0.0471(7) 0.0385(7) 0.0419(7) -0.0016(5) 0.0142(5) -0.0037(5)
    C10 0.0424(6) 0.0344(7) 0.0394(6) -0.0020(5) 0.0144(5) -0.0021(5)
    C11 0.0542(9) 0.0850(13) 0.0675(10) 0.0114(8) -0.0017(8) -0.0125(9)
    C12 0.0455(8) 0.0787(11) 0.0542(8) 0.0037(7) 0.0036(6) 0.0021(8)
    C13 0.0435(6) 0.0381(7) 0.0371(6) -0.0011(5) 0.0121(5) -0.0043(5)
    C14 0.0335(6) 0.0387(7) 0.0318(6) -0.0007(5) 0.0044(4) -0.0031(5)
    C15 0.0377(6) 0.0428(7) 0.0438(7) 0.0009(5) 0.0110(5) 0.0004(5)
    C16 0.0428(6) 0.0397(7) 0.0415(6) 0.0007(5) 0.0112(5) -0.0053(5)
    C17 0.0301(5) 0.0425(7) 0.0302(5) -0.0020(5) 0.0024(4) -0.0030(5)
    C18 0.0418(7) 0.0504(8) 0.0513(7) 0.0047(6) 0.0134(6) -0.0060(6)
    C19 0.0536(8) 0.0363(7) 0.0517(7) 0.0027(6) 0.0116(6) -0.0003(6)
    C20 0.0364(6) 0.0449(7) 0.0331(6) -0.0035(5) 0.0031(5) -0.0006(5)
    C21 0.0376(6) 0.0643(9) 0.0409(7) -0.0009(6) 0.0135(5) -0.0043(6)
    C22 0.0525(7) 0.0410(7) 0.0431(7) -0.0054(6) 0.0078(6) 0.0049(6)
    C23 0.0406(6) 0.0550(8) 0.0372(6) -0.0075(6) 0.0079(5) 0.0021(6)
    C24 0.0510(8) 0.0819(11) 0.0329(7) 0.0076(8) 0.0059(6) 0.0000(7)
    C25 0.0404(7) 0.0739(10) 0.0397(7) 0.0040(7) 0.0051(5) -0.0139(7)
    C26 0.0573(8) 0.0737(11) 0.0394(7) 0.0094(8) 0.0117(6) 0.0113(7)
    C27 0.0381(6) 0.0671(9) 0.0341(6) 0.0077(6) 0.0079(5) -0.0053(6)
    C28 0.0408(7) 0.0597(9) 0.0512(8) -0.0009(6) 0.0074(6) -0.0134(7)
    C29 0.0444(7) 0.0586(9) 0.0449(7) 0.0074(6) 0.0142(6) 0.0036(6)
    C30 0.0355(6) 0.0566(8) 0.0350(6) 0.0065(6) 0.0086(5) -0.0026(6)
    C31 0.0384(6) 0.0543(8) 0.0438(7) 0.0026(6) 0.0081(5) -0.0022(6)
    C32 0.0404(6) 0.0573(8) 0.0361(6) 0.0038(6) 0.0087(5) -0.0001(6)
    C33 0.0368(6) 0.0528(8) 0.0366(6) 0.0027(6) 0.0066(5) -0.0028(6)
    C34 0.0562(8) 0.0581(9) 0.0617(9) -0.0018(7) 0.0130(7) 0.0001(7)
    C35 0.0583(9) 0.0548(9) 0.0710(10) -0.0091(7) 0.0144(7) -0.0016(8)
    C36 0.0386(6) 0.0508(8) 0.0376(6) -0.0023(6) 0.0042(5) 0.0052(6)
    C37 0.0401(6) 0.0398(7) 0.0358(6) -0.0048(5) 0.0047(5) 0.0021(5)
    C38 0.0453(7) 0.0608(9) 0.0399(7) -0.0078(6) 0.0015(5) 0.0063(6)
    C39 0.0428(7) 0.0485(8) 0.0393(7) -0.0003(6) 0.0029(5) 0.0009(6)
    C40 0.0436(7) 0.0409(7) 0.0363(6) -0.0085(5) 0.0045(5) 0.0025(5)
    C41 0.0531(8) 0.0844(12) 0.0452(8) -0.0132(8) -0.0063(6) 0.0080(8)
    C42 0.0440(7) 0.0530(9) 0.0541(8) 0.0053(6) 0.0083(6) 0.0008(6)
    C43 0.0554(8) 0.0425(8) 0.0408(7) -0.0099(6) 0.0099(6) -0.0012(6)
    C44 0.0762(11) 0.0868(13) 0.0385(8) -0.0232(9) -0.0022(7) -0.0059(8)
    C45 0.0563(8) 0.0458(8) 0.0518(8) -0.0004(6) 0.0180(6) -0.0033(6)
    C46 0.0749(10) 0.0619(10) 0.0409(7) -0.0145(8) 0.0102(7) -0.0089(7)
_geom_special_details
;
All s.u.'s (except the s.u. in the dihedral angle between two l.s. planes) are
estimated using the full covariance matrix. The cell s.u.'s are taken into
account individually in the estimation of s.u.'s in distances, angles and
torsion angles; correlations between s.u.'s in cell parameters are only used
when they are defined by crystal symmetry. An approximate (isotropic)
treatment of cell s.u.'s is used for estimating s.u.'s involving l.s. planes.
;
loop_
    _geom_bond_atom_site_label_1
    _geom_bond_atom_site_label_2
    _geom_bond_site_symmetry_2
    _geom_bond_distance
    _geom_bond_publ_flag
    O1 C6 . 1.3648(17) ?
    O1 C11 . 1.4173(19) ?
    O2 C8 . 1.3690(15) ?
    O2 C12 . 1.4232(17) ?
    O3 C13 . 1.2185(16) ?
    O4 C31 . 1.3723(16) ?
    O4 C35 . 1.4203(18) ?
    O5 C29 . 1.3669(18) ?
    O5 C34 . 1.4283(18) ?
    O6 C36 . 1.2111(15) ?
    C1 C3 . 1.355(2) ?
    C1 C4 . 1.4206(19) ?
    C1 H1 . 0.9500 ?
    C2 C5 . 1.365(2) ?
    C2 C4 . 1.405(2) ?
    C2 H2 . 0.9500 ?
    C3 C6 . 1.415(2) ?
    C3 H3 . 0.9500 ?
    C4 C7 . 1.4257(17) ?
    C5 C8 . 1.4104(17) ?
    C5 H5 . 0.9500 ?
    C6 C9 . 1.3718(18) ?
    C7 C9 . 1.4163(18) ?
    C7 C10 . 1.4187(17) ?
    C8 C10 . 1.3767(18) ?
    C9 H9 . 0.9500 ?
    C10 C13 . 1.5106(16) ?
    C11 H11A . 0.9800 ?
    C11 H11B . 0.9800 ?
    C11 H11C . 0.9800 ?
    C12 H12A . 0.9800 ?
    C12 H12B . 0.9800 ?
    C12 H12C . 0.9800 ?
    C13 C14 . 1.4904(17) ?
    C14 C16 . 1.3772(18) ?
    C14 C17 . 1.4457(16) ?
    C15 C18 . 1.3742(17) ?
    C15 C17 . 1.4148(18) ?
    C15 H15 . 0.9500 ?
    C16 C19 . 1.4031(19) ?
    C16 H16 . 0.9500 ?
    C17 C20 . 1.4226(17) ?
    C18 C21 . 1.397(2) ?
    C18 H18 . 0.9500 ?
    C19 C22 . 1.3583(19) ?
    C19 H19 . 0.9500 ?
    C20 C22 . 1.4156(19) ?
    C20 C23 . 1.4196(17) ?
    C21 C23 . 1.359(2) ?
    C21 H21 . 0.9500 ?
    C22 H22 . 0.9500 ?
    C23 H23 . 0.9500 ?
    C24 C26 . 1.356(2) ?
    C24 C27 . 1.418(2) ?
    C24 H24 . 0.9500 ?
    C25 C28 . 1.371(2) ?
    C25 C27 . 1.404(2) ?
    C25 H25 . 0.9500 ?
    C26 C29 . 1.416(2) ?
    C26 H26 . 0.9500 ?
    C27 C30 . 1.4250(17) ?
    C28 C31 . 1.4099(19) ?
    C28 H28 . 0.9500 ?
    C29 C32 . 1.3686(19) ?
    C30 C33 . 1.4208(18) ?
    C30 C32 . 1.423(2) ?
    C31 C33 . 1.3749(19) ?
    C32 H32 . 0.9500 ?
    C33 C36 . 1.5116(17) ?
    C34 H34A . 0.9800 ?
    C34 H34B . 0.9800 ?
    C34 H34C . 0.9800 ?
    C35 H35A . 0.9800 ?
    C35 H35B . 0.9800 ?
    C35 H35C . 0.9800 ?
    C36 C37 . 1.4913(18) ?
    C37 C39 . 1.3745(18) ?
    C37 C40 . 1.4417(17) ?
    C38 C41 . 1.3694(19) ?
    C38 C40 . 1.4154(18) ?
    C38 H38 . 0.9500 ?
    C39 C42 . 1.4036(19) ?
    C39 H39 . 0.9500 ?
    C40 C43 . 1.4307(19) ?
    C41 C44 . 1.406(3) ?
    C41 H41 . 0.9500 ?
    C42 C45 . 1.360(2) ?
    C42 H42 . 0.9500 ?
    C43 C45 . 1.412(2) ?
    C43 C46 . 1.4160(19) ?
    C44 C46 . 1.356(2) ?
    C44 H44 . 0.9500 ?
    C45 H45 . 0.9500 ?
    C46 H46 . 0.9500 ?
loop_
    _geom_angle_atom_site_label_1
    _geom_angle_atom_site_label_2
    _geom_angle_atom_site_label_3
    _geom_angle_site_symmetry_1
    _geom_angle_site_symmetry_3
    _geom_angle
    _geom_angle_publ_flag
    C6 O1 C11 . . 117.34(11) ?
    C8 O2 C12 . . 118.39(10) ?
    C31 O4 C35 . . 118.47(12) ?
    C29 O5 C34 . . 117.53(11) ?
    C3 C1 C4 . . 121.59(12) ?
    C3 C1 H1 . . 119.2 ?
    C4 C1 H1 . . 119.2 ?
    C5 C2 C4 . . 122.04(12) ?
    C5 C2 H2 . . 119.0 ?
    C4 C2 H2 . . 119.0 ?
    C1 C3 C6 . . 119.90(12) ?
    C1 C3 H3 . . 120.1 ?
    C6 C3 H3 . . 120.1 ?
    C2 C4 C1 . . 122.43(12) ?
    C2 C4 C7 . . 119.33(12) ?
    C1 C4 C7 . . 118.24(12) ?
    C2 C5 C8 . . 118.98(12) ?
    C2 C5 H5 . . 120.5 ?
    C8 C5 H5 . . 120.5 ?
    O1 C6 C9 . . 125.09(13) ?
    O1 C6 C3 . . 114.20(12) ?
    C9 C6 C3 . . 120.71(13) ?
    C9 C7 C10 . . 122.79(11) ?
    C9 C7 C4 . . 119.34(11) ?
    C10 C7 C4 . . 117.88(12) ?
    O2 C8 C10 . . 115.57(11) ?
    O2 C8 C5 . . 123.61(12) ?
    C10 C8 C5 . . 120.82(12) ?
    C6 C9 C7 . . 120.18(12) ?
    C6 C9 H9 . . 119.9 ?
    C7 C9 H9 . . 119.9 ?
    C8 C10 C7 . . 120.93(11) ?
    C8 C10 C13 . . 119.38(11) ?
    C7 C10 C13 . . 119.54(11) ?
    O1 C11 H11A . . 109.5 ?
    O1 C11 H11B . . 109.5 ?
    H11A C11 H11B . . 109.5 ?
    O1 C11 H11C . . 109.5 ?
    H11A C11 H11C . . 109.5 ?
    H11B C11 H11C . . 109.5 ?
    O2 C12 H12A . . 109.5 ?
    O2 C12 H12B . . 109.5 ?
    H12A C12 H12B . . 109.5 ?
    O2 C12 H12C . . 109.5 ?
    H12A C12 H12C . . 109.5 ?
    H12B C12 H12C . . 109.5 ?
    O3 C13 C14 . . 122.68(11) ?
    O3 C13 C10 . . 118.61(11) ?
    C14 C13 C10 . . 118.69(11) ?
    C16 C14 C17 . . 119.40(11) ?
    C16 C14 C13 . . 117.37(10) ?
    C17 C14 C13 . . 123.22(11) ?
    C18 C15 C17 . . 121.02(12) ?
    C18 C15 H15 . . 119.5 ?
    C17 C15 H15 . . 119.5 ?
    C14 C16 C19 . . 121.98(11) ?
    C14 C16 H16 . . 119.0 ?
    C19 C16 H16 . . 119.0 ?
    C15 C17 C20 . . 117.50(10) ?
    C15 C17 C14 . . 124.80(11) ?
    C20 C17 C14 . . 117.70(11) ?
    C15 C18 C21 . . 121.29(13) ?
    C15 C18 H18 . . 119.4 ?
    C21 C18 H18 . . 119.4 ?
    C22 C19 C16 . . 119.74(12) ?
    C22 C19 H19 . . 120.1 ?
    C16 C19 H19 . . 120.1 ?
    C22 C20 C23 . . 120.30(12) ?
    C22 C20 C17 . . 120.15(11) ?
    C23 C20 C17 . . 119.55(12) ?
    C23 C21 C18 . . 119.29(11) ?
    C23 C21 H21 . . 120.4 ?
    C18 C21 H21 . . 120.4 ?
    C19 C22 C20 . . 121.01(12) ?
    C19 C22 H22 . . 119.5 ?
    C20 C22 H22 . . 119.5 ?
    C21 C23 C20 . . 121.34(12) ?
    C21 C23 H23 . . 119.3 ?
    C20 C23 H23 . . 119.3 ?
    C26 C24 C27 . . 121.61(13) ?
    C26 C24 H24 . . 119.2 ?
    C27 C24 H24 . . 119.2 ?
    C28 C25 C27 . . 121.89(13) ?
    C28 C25 H25 . . 119.1 ?
    C27 C25 H25 . . 119.1 ?
    C24 C26 C29 . . 119.94(14) ?
    C24 C26 H26 . . 120.0 ?
    C29 C26 H26 . . 120.0 ?
    C25 C27 C24 . . 122.30(13) ?
    C25 C27 C30 . . 119.30(13) ?
    C24 C27 C30 . . 118.39(14) ?
    C25 C28 C31 . . 118.77(14) ?
    C25 C28 H28 . . 120.6 ?
    C31 C28 H28 . . 120.6 ?
    O5 C29 C32 . . 125.16(13) ?
    O5 C29 C26 . . 114.14(13) ?
    C32 C29 C26 . . 120.70(14) ?
    C33 C30 C32 . . 122.67(11) ?
    C33 C30 C27 . . 118.22(13) ?
    C32 C30 C27 . . 119.08(12) ?
    O4 C31 C33 . . 115.45(12) ?
    O4 C31 C28 . . 123.21(13) ?
    C33 C31 C28 . . 121.32(13) ?
    C29 C32 C30 . . 120.23(12) ?
    C29 C32 H32 . . 119.9 ?
    C30 C32 H32 . . 119.9 ?
    C31 C33 C30 . . 120.42(12) ?
    C31 C33 C36 . . 119.95(12) ?
    C30 C33 C36 . . 119.60(12) ?
    O5 C34 H34A . . 109.5 ?
    O5 C34 H34B . . 109.5 ?
    H34A C34 H34B . . 109.5 ?
    O5 C34 H34C . . 109.5 ?
    H34A C34 H34C . . 109.5 ?
    H34B C34 H34C . . 109.5 ?
    O4 C35 H35A . . 109.5 ?
    O4 C35 H35B . . 109.5 ?
    H35A C35 H35B . . 109.5 ?
    O4 C35 H35C . . 109.5 ?
    H35A C35 H35C . . 109.5 ?
    H35B C35 H35C . . 109.5 ?
    O6 C36 C37 . . 122.90(12) ?
    O6 C36 C33 . . 118.52(11) ?
    C37 C36 C33 . . 118.44(10) ?
    C39 C37 C40 . . 119.45(12) ?
    C39 C37 C36 . . 117.78(11) ?
    C40 C37 C36 . . 122.55(11) ?
    C41 C38 C40 . . 120.63(14) ?
    C41 C38 H38 . . 119.7 ?
    C40 C38 H38 . . 119.7 ?
    C37 C39 C42 . . 122.25(12) ?
    C37 C39 H39 . . 118.9 ?
    C42 C39 H39 . . 118.9 ?
    C38 C40 C43 . . 118.12(12) ?
    C38 C40 C37 . . 124.39(12) ?
    C43 C40 C37 . . 117.49(12) ?
    C38 C41 C44 . . 120.90(15) ?
    C38 C41 H41 . . 119.6 ?
    C44 C41 H41 . . 119.6 ?
    C45 C42 C39 . . 119.43(13) ?
    C45 C42 H42 . . 120.3 ?
    C39 C42 H42 . . 120.3 ?
    C45 C43 C46 . . 120.67(13) ?
    C45 C43 C40 . . 120.09(12) ?
    C46 C43 C40 . . 119.24(13) ?
    C46 C44 C41 . . 120.11(14) ?
    C46 C44 H44 . . 119.9 ?
    C41 C44 H44 . . 119.9 ?
    C42 C45 C43 . . 121.14(13) ?
    C42 C45 H45 . . 119.4 ?
    C43 C45 H45 . . 119.4 ?
    C44 C46 C43 . . 120.91(15) ?
    C44 C46 H46 . . 119.5 ?
    C43 C46 H46 . . 119.5 ?
loop_
    _geom_torsion_atom_site_label_1
    _geom_torsion_atom_site_label_2
    _geom_torsion_atom_site_label_3
    _geom_torsion_atom_site_label_4
    _geom_torsion_site_symmetry_1
    _geom_torsion_site_symmetry_2
    _geom_torsion_site_symmetry_3
    _geom_torsion_site_symmetry_4
    _geom_torsion
    _geom_torsion_publ_flag
    C4 C1 C3 C6 . . . . -0.1(2) ?
    C5 C2 C4 C1 . . . . -179.99(13) ?
    C5 C2 C4 C7 . . . . 0.0(2) ?
    C3 C1 C4 C2 . . . . 178.43(14) ?
    C3 C1 C4 C7 . . . . -1.5(2) ?
    C4 C2 C5 C8 . . . . -1.2(2) ?
    C11 O1 C6 C9 . . . . -1.3(2) ?
    C11 O1 C6 C3 . . . . 178.34(14) ?
    C1 C3 C6 O1 . . . . -177.64(13) ?
    C1 C3 C6 C9 . . . . 2.0(2) ?
    C2 C4 C7 C9 . . . . -178.59(12) ?
    C1 C4 C7 C9 . . . . 1.37(18) ?
    C2 C4 C7 C10 . . . . 1.32(18) ?
    C1 C4 C7 C10 . . . . -178.72(12) ?
    C12 O2 C8 C10 . . . . -179.74(13) ?
    C12 O2 C8 C5 . . . . 0.4(2) ?
    C2 C5 C8 O2 . . . . -178.97(12) ?
    C2 C5 C8 C10 . . . . 1.2(2) ?
    O1 C6 C9 C7 . . . . 177.46(13) ?
    C3 C6 C9 C7 . . . . -2.1(2) ?
    C10 C7 C9 C6 . . . . -179.49(12) ?
    C4 C7 C9 C6 . . . . 0.42(19) ?
    O2 C8 C10 C7 . . . . -179.73(11) ?
    C5 C8 C10 C7 . . . . 0.1(2) ?
    O2 C8 C10 C13 . . . . -4.04(18) ?
    C5 C8 C10 C13 . . . . 175.77(12) ?
    C9 C7 C10 C8 . . . . 178.56(12) ?
    C4 C7 C10 C8 . . . . -1.35(18) ?
    C9 C7 C10 C13 . . . . 2.88(18) ?
    C4 C7 C10 C13 . . . . -177.03(11) ?
    C8 C10 C13 O3 . . . . -102.32(16) ?
    C7 C10 C13 O3 . . . . 73.42(17) ?
    C8 C10 C13 C14 . . . . 79.48(15) ?
    C7 C10 C13 C14 . . . . -104.78(13) ?
    O3 C13 C14 C16 . . . . -175.74(13) ?
    C10 C13 C14 C16 . . . . 2.38(16) ?
    O3 C13 C14 C17 . . . . 3.47(19) ?
    C10 C13 C14 C17 . . . . -178.41(11) ?
    C17 C14 C16 C19 . . . . 0.23(18) ?
    C13 C14 C16 C19 . . . . 179.47(11) ?
    C18 C15 C17 C20 . . . . -0.06(18) ?
    C18 C15 C17 C14 . . . . 179.79(11) ?
    C16 C14 C17 C15 . . . . -179.70(11) ?
    C13 C14 C17 C15 . . . . 1.10(18) ?
    C16 C14 C17 C20 . . . . 0.15(16) ?
    C13 C14 C17 C20 . . . . -179.05(10) ?
    C17 C15 C18 C21 . . . . 0.9(2) ?
    C14 C16 C19 C22 . . . . -0.2(2) ?
    C15 C17 C20 C22 . . . . 179.35(11) ?
    C14 C17 C20 C22 . . . . -0.51(16) ?
    C15 C17 C20 C23 . . . . -0.84(16) ?
    C14 C17 C20 C23 . . . . 179.30(10) ?
    C15 C18 C21 C23 . . . . -0.9(2) ?
    C16 C19 C22 C20 . . . . -0.1(2) ?
    C23 C20 C22 C19 . . . . -179.29(12) ?
    C17 C20 C22 C19 . . . . 0.52(19) ?
    C18 C21 C23 C20 . . . . -0.06(19) ?
    C22 C20 C23 C21 . . . . -179.27(12) ?
    C17 C20 C23 C21 . . . . 0.92(18) ?
    C27 C24 C26 C29 . . . . 2.2(2) ?
    C28 C25 C27 C24 . . . . -176.55(13) ?
    C28 C25 C27 C30 . . . . 2.44(19) ?
    C26 C24 C27 C25 . . . . 178.25(13) ?
    C26 C24 C27 C30 . . . . -0.7(2) ?
    C27 C25 C28 C31 . . . . -0.4(2) ?
    C34 O5 C29 C32 . . . . 2.10(19) ?
    C34 O5 C29 C26 . . . . -177.82(12) ?
    C24 C26 C29 O5 . . . . 178.30(13) ?
    C24 C26 C29 C32 . . . . -1.6(2) ?
    C25 C27 C30 C33 . . . . -2.09(18) ?
    C24 C27 C30 C33 . . . . 176.95(12) ?
    C25 C27 C30 C32 . . . . 179.70(11) ?
    C24 C27 C30 C32 . . . . -1.26(18) ?
    C35 O4 C31 C33 . . . . 173.24(12) ?
    C35 O4 C31 C28 . . . . -8.38(19) ?
    C25 C28 C31 O4 . . . . 179.66(12) ?
    C25 C28 C31 C33 . . . . -2.0(2) ?
    O5 C29 C32 C30 . . . . 179.68(12) ?
    C26 C29 C32 C30 . . . . -0.41(19) ?
    C33 C30 C32 C29 . . . . -176.30(12) ?
    C27 C30 C32 C29 . . . . 1.83(18) ?
    O4 C31 C33 C30 . . . . -179.23(11) ?
    C28 C31 C33 C30 . . . . 2.35(19) ?
    O4 C31 C33 C36 . . . . 2.86(17) ?
    C28 C31 C33 C36 . . . . -175.56(12) ?
    C32 C30 C33 C31 . . . . 177.89(12) ?
    C27 C30 C33 C31 . . . . -0.25(18) ?
    C32 C30 C33 C36 . . . . -4.19(18) ?
    C27 C30 C33 C36 . . . . 177.66(11) ?
    C31 C33 C36 O6 . . . . 109.71(15) ?
    C30 C33 C36 O6 . . . . -68.22(18) ?
    C31 C33 C36 C37 . . . . -74.50(17) ?
    C30 C33 C36 C37 . . . . 107.57(14) ?
    O6 C36 C37 C39 . . . . 163.18(14) ?
    C33 C36 C37 C39 . . . . -12.41(18) ?
    O6 C36 C37 C40 . . . . -11.4(2) ?
    C33 C36 C37 C40 . . . . 172.99(12) ?
    C40 C37 C39 C42 . . . . 2.7(2) ?
    C36 C37 C39 C42 . . . . -172.09(13) ?
    C41 C38 C40 C43 . . . . -1.6(2) ?
    C41 C38 C40 C37 . . . . 179.08(13) ?
    C39 C37 C40 C38 . . . . 174.95(13) ?
    C36 C37 C40 C38 . . . . -10.5(2) ?
    C39 C37 C40 C43 . . . . -4.35(19) ?
    C36 C37 C40 C43 . . . . 170.16(12) ?
    C40 C38 C41 C44 . . . . -1.1(2) ?
    C37 C39 C42 C45 . . . . 0.9(2) ?
    C38 C40 C43 C45 . . . . -176.72(13) ?
    C37 C40 C43 C45 . . . . 2.63(19) ?
    C38 C40 C43 C46 . . . . 2.97(19) ?
    C37 C40 C43 C46 . . . . -177.68(12) ?
    C38 C41 C44 C46 . . . . 2.5(3) ?
    C39 C42 C45 C43 . . . . -2.7(2) ?
    C46 C43 C45 C42 . . . . -178.78(14) ?
    C40 C43 C45 C42 . . . . 0.9(2) ?
    C41 C44 C46 C43 . . . . -1.1(3) ?
    C45 C43 C46 C44 . . . . 178.04(15) ?
    C40 C43 C46 C44 . . . . -1.7(2) ?
loop_
    _geom_hbond_atom_site_label_D
    _geom_hbond_atom_site_label_H
    _geom_hbond_atom_site_label_A
    _geom_hbond_site_symmetry_A
    _geom_hbond_distance_DH
    _geom_hbond_distance_HA
    _geom_hbond_distance_DA
    _geom_hbond_angle_DHA
    C12 H12B O6 1_555 0.98 2.51 3.2862(18) 136
    C19 H19 O3 1_565 0.95 2.40 3.2418(17) 148
    C15 H15 O3 . 0.95 2.19 2.8397(16) 125
    C38 H38 O6 . 0.95 2.25 2.8548(17) 121
_iucr_refine_instructions_details
;
TITL YoneLab_110418_2_
CELL  1.54187 16.14512 7.51303 29.01066 90.000 98.547 90.000
ZERR  8 0.00029 0.00014 0.00053 0.000 0.001 0.000
LATT 1
SYMM .50-X, .50+Y, .50-Z
SFAC C H O
UNIT 184 144 24
SHEL 99999.000000 0.000000
L.S. 20
FMAP 2
PLAN -32
WPDB -2
HTAB
BOND $H
CONF
LIST 4
TEMP -80.0
ACTA
SIZE 0.500 0.200 0.100
WGHT    0.055500    0.627200
EXTI    0.001730
FVAR       0.39385
O1    3    1.016150    0.123924    0.332563    11.00000    0.05972    0.07546 =
         0.04733   -0.00614    0.00051    0.00554
O2    3    0.705587    0.154605    0.125356    11.00000    0.04096    0.06966 =
         0.04255   -0.00317    0.00863   -0.00116
O3    3    0.893452   -0.052162    0.159925    11.00000    0.08886    0.03809 =
         0.07101    0.00398    0.04895    0.00876
O4    3    0.267829   -0.251993    0.103279    11.00000    0.05750    0.05542 =
         0.05247    0.00404    0.00596   -0.00990
O5    3    0.402522    0.568934    0.006641    11.00000    0.06054    0.05885 =
         0.05319    0.00906    0.01447    0.00198
O6    3    0.437051    0.043716    0.126262    11.00000    0.03726    0.11125 =
         0.04291    0.00155    0.00533   -0.00120
C1    1    0.795746    0.216481    0.317981    11.00000    0.06532    0.04480 =
         0.04323   -0.00365    0.02472    0.00042
AFIX  43
H1    2    0.755287    0.244523    0.337522    11.00000   -1.20000
AFIX   0
C2    1    0.686017    0.219831    0.248587    11.00000    0.05074    0.04161 =
         0.05190   -0.00197    0.02570    0.00102
AFIX  43
H2    2    0.644875    0.244951    0.267929    11.00000   -1.20000
AFIX   0
C3    1    0.876704    0.192976    0.337339    11.00000    0.07091    0.05239 =
         0.03706   -0.00447    0.01364    0.00030
AFIX  43
H3    2    0.892477    0.204772    0.370070    11.00000   -1.20000
AFIX   0
C4    1    0.769930    0.200197    0.269175    11.00000    0.05171    0.03438 =
         0.04428   -0.00220    0.02081   -0.00103
C5    1    0.661763    0.203930    0.201643    11.00000    0.04095    0.04621 =
         0.05588   -0.00012    0.01642    0.00137
AFIX  43
H5    2    0.604468    0.215448    0.188587    11.00000   -1.20000
AFIX   0
C6    1    0.937715    0.150828    0.308713    11.00000    0.05531    0.04292 =
         0.04320   -0.00284    0.00801   -0.00190
C7    1    0.832048    0.162389    0.240395    11.00000    0.04695    0.03081 =
         0.03976   -0.00174    0.01577   -0.00271
C8    1    0.723077    0.170140    0.172825    11.00000    0.04492    0.03964 =
         0.04077   -0.00153    0.01276   -0.00125
C9    1    0.916352    0.138629    0.261253    11.00000    0.04705    0.03849 =
         0.04195   -0.00366    0.01416   -0.00163
AFIX  43
H9    2    0.958221    0.114177    0.242327    11.00000   -1.20000
AFIX   0
C10   1    0.806007    0.149990    0.191595    11.00000    0.04243    0.03436 =
         0.03940   -0.00210    0.01442   -0.00201
C11   1    1.080060    0.076423    0.306255    11.00000    0.05417    0.08497 =
         0.06749   -0.01246   -0.00167    0.01137
AFIX  33
H11A  2    1.085861    0.170061    0.283435    11.00000   -1.20000
H11B  2    1.065345   -0.036013    0.289948    11.00000   -1.20000
H11C  2    1.133167    0.062374    0.327190    11.00000   -1.20000
AFIX   0
C12   1    0.621042    0.174768    0.103719    11.00000    0.04551    0.07875 =
         0.05418    0.00213    0.00364    0.00372
AFIX  33
H12A  2    0.599445    0.289723    0.112590    11.00000   -1.20000
H12B  2    0.586962    0.078564    0.113886    11.00000   -1.20000
H12C  2    0.618501    0.169900    0.069780    11.00000   -1.20000
AFIX   0
C13   1    0.869069    0.101288    0.160098    11.00000    0.04353    0.03810 =
         0.03710   -0.00434    0.01211   -0.00110
C14   1    0.900823    0.243896    0.131581    11.00000    0.03353    0.03871 =
         0.03181   -0.00309    0.00439   -0.00070
C15   1    0.992643    0.042218    0.090654    11.00000    0.03766    0.04281 =
         0.04383    0.00036    0.01101    0.00089
AFIX  43
H15   2    0.976238   -0.059335    0.106593    11.00000   -1.20000
AFIX   0
C16   1    0.872781    0.414623    0.137033    11.00000    0.04283    0.03973 =
         0.04149   -0.00528    0.01116    0.00072
AFIX  43
H16   2    0.834341    0.435379    0.158265    11.00000   -1.20000
AFIX   0
C17   1    0.959569    0.211131    0.099477    11.00000    0.03012    0.04252 =
         0.03020   -0.00303    0.00235   -0.00198
C18   1    1.048131    0.022793    0.059383    11.00000    0.04180    0.05044 =
         0.05128   -0.00601    0.01339    0.00475
AFIX  43
H18   2    1.068769   -0.092358    0.053740    11.00000   -1.20000
AFIX   0
C19   1    0.899274    0.558831    0.112173    11.00000    0.05363    0.03633 =
         0.05166   -0.00027    0.01161    0.00265
AFIX  43
H19   2    0.878702    0.675126    0.116562    11.00000   -1.20000
AFIX   0
C20   1    0.985998    0.359351    0.074837    11.00000    0.03639    0.04485 =
         0.03306   -0.00060    0.00311   -0.00351
C21   1    1.074793    0.169121    0.035723    11.00000    0.03764    0.06430 =
         0.04090   -0.00434    0.01347   -0.00094
AFIX  43
H21   2    1.113780    0.153900    0.014526    11.00000   -1.20000
AFIX   0
C22   1    0.954450    0.531516    0.081807    11.00000    0.05248    0.04095 =
         0.04313    0.00491    0.00785   -0.00540
AFIX  43
H22   2    0.972141    0.629453    0.064987    11.00000   -1.20000
AFIX   0
C23   1    1.044353    0.333429    0.043361    11.00000    0.04061    0.05499 =
         0.03721    0.00209    0.00787   -0.00750
AFIX  43
H23   2    1.062497    0.432969    0.027308    11.00000   -1.20000
AFIX   0
C24   1    0.280624    0.204424   -0.047153    11.00000    0.05097    0.08190 =
         0.03287    0.00002    0.00588    0.00760
AFIX  43
H24   2    0.253537    0.174740   -0.077518    11.00000   -1.20000
AFIX   0
C25   1    0.235986   -0.081760   -0.016679    11.00000    0.04040    0.07391 =
         0.03972   -0.01389    0.00508    0.00402
AFIX  43
H25   2    0.210028   -0.114011   -0.047084    11.00000   -1.20000
AFIX   0
C26   1    0.320233    0.363379   -0.040141    11.00000    0.05730    0.07369 =
         0.03937    0.01130    0.01171    0.00944
AFIX  43
H26   2    0.319030    0.445308   -0.065174    11.00000   -1.20000
AFIX   0
C27   1    0.278637    0.081358   -0.010258    11.00000    0.03806    0.06709 =
         0.03409   -0.00529    0.00793    0.00771
C28   1    0.230738   -0.195742    0.019658    11.00000    0.04084    0.05965 =
         0.05117   -0.01338    0.00743   -0.00092
AFIX  43
H28   2    0.201295   -0.305165    0.014626    11.00000   -1.20000
AFIX   0
C29   1    0.363394    0.407171    0.004525    11.00000    0.04439    0.05861 =
         0.04488    0.00361    0.01418    0.00743
C30   1    0.320479    0.127308    0.034925    11.00000    0.03551    0.05663 =
         0.03505   -0.00257    0.00859    0.00652
C31   1    0.269842   -0.147601    0.064646    11.00000    0.03836    0.05432 =
         0.04384   -0.00223    0.00806    0.00263
C32   1    0.363946    0.292374    0.041200    11.00000    0.04037    0.05731 =
         0.03605   -0.00015    0.00873    0.00379
AFIX  43
H32   2    0.393448    0.322979    0.070952    11.00000   -1.20000
AFIX   0
C33   1    0.314876    0.007659    0.072263    11.00000    0.03685    0.05276 =
         0.03663   -0.00277    0.00664    0.00271
C34   1    0.449958    0.620022    0.050152    11.00000    0.05620    0.05812 =
         0.06166    0.00010    0.01305   -0.00176
AFIX  33
H34A  2    0.496826    0.537330    0.058180    11.00000   -1.20000
H34B  2    0.413945    0.616899    0.074517    11.00000   -1.20000
H34C  2    0.471652    0.740892    0.047615    11.00000   -1.20000
AFIX   0
C35   1    0.215153   -0.404333    0.099061    11.00000    0.05828    0.05483 =
         0.07102   -0.00158    0.01435   -0.00911
AFIX  33
H35A  2    0.157449   -0.368274    0.087551    11.00000   -1.20000
H35B  2    0.217330   -0.461275    0.129610    11.00000   -1.20000
H35C  2    0.234335   -0.488564    0.077114    11.00000   -1.20000
AFIX   0
C36   1    0.361233    0.048840    0.120260    11.00000    0.03864    0.05082 =
         0.03761    0.00517    0.00416   -0.00229
C37   1    0.311808    0.106265    0.157178    11.00000    0.04014    0.03977 =
         0.03579    0.00210    0.00470   -0.00484
C38   1    0.430970    0.074595    0.223782    11.00000    0.04533    0.06077 =
         0.03986    0.00626    0.00153   -0.00782
AFIX  43
H38   2    0.464896    0.016718    0.204249    11.00000   -1.20000
AFIX   0
C39   1    0.229360    0.152091    0.143644    11.00000    0.04277    0.04849 =
         0.03926    0.00092    0.00291   -0.00032
AFIX  43
H39   2    0.204716    0.131547    0.112278    11.00000   -1.20000
AFIX   0
C40   1    0.348953    0.129519    0.205144    11.00000    0.04355    0.04088 =
         0.03628    0.00250    0.00452   -0.00852
C41   1    0.461889    0.104083    0.269703    11.00000    0.05311    0.08439 =
         0.04518    0.00798   -0.00627   -0.01321
AFIX  43
H41   2    0.516712    0.064501    0.281785    11.00000   -1.20000
AFIX   0
C42   1    0.180331    0.228203    0.174579    11.00000    0.04401    0.05300 =
         0.05413    0.00078    0.00833    0.00533
AFIX  43
H42   2    0.123262    0.256839    0.164298    11.00000   -1.20000
AFIX   0
C43   1    0.298891    0.212023    0.235880    11.00000    0.05543    0.04255 =
         0.04078   -0.00116    0.00991   -0.00995
C44   1    0.413582    0.192174    0.299221    11.00000    0.07618    0.08675 =
         0.03847   -0.00592   -0.00224   -0.02321
AFIX  43
H44   2    0.436678    0.215900    0.330678    11.00000   -1.20000
AFIX   0
C45   1    0.215226    0.260592    0.219390    11.00000    0.05632    0.04584 =
         0.05183   -0.00334    0.01801   -0.00041
AFIX  43
H45   2    0.182766    0.316864    0.239961    11.00000   -1.20000
AFIX   0
C46   1    0.334097    0.243296    0.282853    11.00000    0.07490    0.06192 =
         0.04094   -0.00888    0.01019   -0.01448
AFIX  43
H46   2    0.301583    0.300884    0.303179    11.00000   -1.20000
HKLF 4
REM  YoneLab_110418_2_
REM R1 =  0.0370 for   5490 Fo > 4sig(Fo)  and  0.0417 for all   6349 data
REM    470 parameters refined using      0 restraints
END
WGHT      0.0555      0.6271
REM Highest difference peak  0.207,  deepest hole -0.238,  1-sigma level  0.037
Q1    1   0.8554 -0.0271  0.1355  11.00000  0.05    0.21
Q2    1   0.8018  0.1728  0.2573  11.00000  0.05    0.19
Q3    1   0.3178  0.1528  0.2215  11.00000  0.05    0.18
Q4    1   0.7632  0.1153  0.1827  11.00000  0.05    0.18
Q5    1   0.8363  0.1454  0.1789  11.00000  0.05    0.17
Q6    1   0.3361  0.2123  0.2168  11.00000  0.05    0.17
Q7    1   0.3390  0.1402  0.1798  11.00000  0.05    0.17
Q8    1   0.6978  0.1452  0.1883  11.00000  0.05    0.16
Q9    1   0.9184  0.1013  0.2849  11.00000  0.05    0.16
Q10   1   0.3813  0.0636  0.2142  11.00000  0.05    0.16
Q11   1   0.7752  0.2172  0.1829  11.00000  0.05    0.16
Q12   1   0.2774  0.3147 -0.0409  11.00000  0.05    0.15
Q13   1   0.4048  0.1652  0.2142  11.00000  0.05    0.15
Q14   1   0.6991  0.2165  0.1875  11.00000  0.05    0.15
Q15   1   0.2835  0.1769  0.1523  11.00000  0.05    0.15
Q16   1   0.8182  0.1760  0.2109  11.00000  0.05    0.15
Q17   1   0.9564  0.1194  0.0882  11.00000  0.05    0.15
Q18   1   0.9337  0.2059  0.2837  11.00000  0.05    0.15
Q19   1   0.9217  0.2251  0.1087  11.00000  0.05    0.15
Q20   1   0.9004  0.0765  0.1295  11.00000  0.05    0.15
Q21   1   0.9931  0.2886  0.0967  11.00000  0.05    0.14
Q22   1   0.5780  0.1867  0.1269  11.00000  0.05    0.14
Q23   1   0.8820  0.2006  0.2490  11.00000  0.05    0.14
Q24   1   0.3177  0.0827  0.0093  11.00000  0.05    0.14
Q25   1   0.8645  0.1114  0.2495  11.00000  0.05    0.14
Q26   1   0.2576  0.1893  0.2336  11.00000  0.05    0.14
Q27   1   0.9571  0.2808  0.0802  11.00000  0.05    0.13
Q28   1   0.1804 -0.4106  0.0504  11.00000  0.05    0.13
Q29   1   0.9778  0.0803  0.2421  11.00000  0.05    0.13
Q30   1   0.2660  0.2601  0.2248  11.00000  0.05    0.13
Q31   1   0.9586  0.5530  0.1146  11.00000  0.05    0.12
Q32   1   0.2747 -0.1830  0.0414  11.00000  0.05    0.12
;
data_global
_journal_date_recd_electronic     2013-03-18
_journal_date_accepted     2013-04-01
_journal_name_full     'Acta Crystallographica, Section E'
_journal_year     2013
_journal_volume     69
_journal_issue      5
_journal_page_first     o663
_journal_page_last     o663
_journal_paper_category     QO
_journal_paper_doi     10.1107/S1600536813008854
_journal_coeditor_code     VM2191
_publ_contact_author_name     'Akiko Okamoto'
_publ_contact_author_address
;
Department of Organic and Polymer Materials Chemistry
Tokyo University of Agriculture & Technology
Koganei
Tokyo 184-8588
Japan
;
_publ_contact_author_email     'aokamoto@cc.tuat.ac.jp'
_publ_contact_author_fax     '+81-42-388-7291'
_publ_contact_author_phone     '+81-42-388-7601'
_publ_section_title
;
(2,7-Dimethoxynaphthalen-1-yl)(naphthalen-1-yl)methanone
;
loop_
    _publ_author_name
    _publ_author_footnote
    _publ_author_address
    'Tsumuki, Takehiro' .
;
Department of Organic and Polymer Materials Chemistry
Tokyo University of Agriculture & Technology
Koganei
Tokyo 184-8588
Japan
;
    'Isogai, Atsumi' .
;
Department of Organic and Polymer Materials Chemistry
Tokyo University of Agriculture & Technology
Koganei
Tokyo 184-8588
Japan
;
    'Kawano, Hiroyuki' .
;
Division of Liberal Arts
Kogakuin University
Hachioji
Tokyo 192-0015
Japan
;
    'Yonezawa, Noriyuki' .
;
Department of Organic and Polymer Materials Chemistry
Tokyo University of Agriculture & Technology
Koganei
Tokyo 184-8588
Japan
;
    'Okamoto, Akiko' .
;
Department of Organic and Polymer Materials Chemistry
Tokyo University of Agriculture & Technology
Koganei
Tokyo 184-8588
Japan
;
