# Supplementary material for: (2,7-Di­meth­oxy­naphthalen-1-yl)(naph­thalen-1-yl)methanone
Source: Acta Crystallogr Sect E Struct Rep Online. 2013 Apr 5;69(Pt 5):o663. doi: 10.1107/S1600536813008854 (PMC3647859; doi:10.1107/S1600536813008854)
Supplement: Supplementary file 2 [file e-69-0o663-Isup2.hkl]

#
# h,k,l, Fc-squared, Fo-squared, sigma(Fo-squared) and status flag
#
data_I
_shelx_title ' YoneLab_110418_2_'
_shelx_refln_list_code          4
_shelx_F_calc_maximum      314.15
_exptl_crystal_F_000      1440.00
_reflns_d_resolution_high  0.8302
 
loop_
 _symmetry_equiv_pos_as_xyz
 'x, y, z'
 '-x+1/2, y+1/2, -z+1/2'
 '-x, -y, -z'
 'x-1/2, -y-1/2, z-1/2'
 
_cell_length_a    16.1451
_cell_length_b     7.5130
_cell_length_c    29.0107
_cell_angle_alpha  90.000
_cell_angle_beta   98.547
_cell_angle_gamma  90.000
 
_shelx_F_squared_multiplier     1.000
 
loop_
 _refln_index_h
 _refln_index_k
 _refln_index_l
 _refln_F_squared_calc
 _refln_F_squared_meas
 _refln_F_squared_sigma
 _refln_observed_status
   2   0   0    18185.77    16565.22    165.29 o
   4   0   0      107.74      129.74      2.66 o
   6   0   0     3063.45     2940.96     20.89 o
   8   0   0     1845.78     2147.42     16.30 o
  10   0   0      285.93      328.28      3.88 o
  12   0   0      664.65      647.81      9.64 o
  14   0   0       98.01      100.66      3.95 o
  16   0   0        6.10        4.90      1.80 o
  18   0   0       52.63       73.00      3.18 o
   1   1   0      586.60      562.28      3.44 o
   2   1   0    12721.28    12158.88     74.29 o
   3   1   0     3623.25     3206.56     17.66 o
   4   1   0     2199.31     2130.59     10.95 o
   5   1   0     4531.25     4449.82     24.41 o
   6   1   0       63.91       51.52      1.22 o
   7   1   0      786.78      760.56      5.23 o
   8   1   0      446.00      453.89      2.85 o
   9   1   0      523.69      565.26      3.57 o
  10   1   0       46.96       60.46      1.32 o
  11   1   0      387.38      354.34      3.58 o
  12   1   0        8.82       11.08      1.41 o
  13   1   0      111.92      116.75      2.65 o
  14   1   0       47.40       44.23      2.30 o
  15   1   0       31.23       27.12      1.84 o
  16   1   0      102.69       96.32      2.62 o
  17   1   0        2.69        2.05      0.98 o
  18   1   0        0.90        0.50      0.79 o
  19   1   0        5.08        4.00      1.33 o
   0   2   0    15306.40    15245.27    136.87 o
   1   2   0     1245.13     1213.37      6.36 o
   2   2   0    31724.76    32019.33    241.25 o
   3   2   0     3783.35     3785.73     19.15 o
   4   2   0     1147.17     1091.43      5.94 o
   5   2   0      939.81      827.76      4.78 o
   6   2   0      121.39       97.83      1.47 o
   7   2   0      262.62      295.25      2.32 o
   8   2   0       36.57       48.91      1.12 o
   9   2   0      176.58      168.26      2.04 o
  10   2   0      130.25      141.41      1.76 o
  11   2   0       11.16       11.07      1.06 o
  12   2   0       12.36       16.89      1.59 o
  13   2   0       98.30       99.06      2.80 o
  14   2   0        5.44        3.21      1.53 o
  15   2   0      152.62      159.77      3.73 o
  16   2   0      216.60      226.25      5.31 o
  17   2   0       34.23       33.24      2.85 o
  18   2   0        9.11        6.47      1.56 o
   1   3   0      722.03      712.86      3.53 o
   2   3   0      593.02      639.23      3.20 o
   3   3   0        0.33        9.37      0.54 o
   4   3   0     7179.42     7450.02     54.98 o
   5   3   0      706.71      781.77      5.25 o
   6   3   0      409.42      463.81      3.64 o
   7   3   0      194.62      218.66      2.38 o
   8   3   0      941.97      913.50      6.44 o
   9   3   0      557.47      528.44      9.89 o
  10   3   0       17.59       16.94      1.77 o
  11   3   0       18.05       21.54      2.25 o
  12   3   0      506.93      520.88      7.54 o
  13   3   0        9.24        8.75      2.06 o
  14   3   0       67.39       71.18      3.07 o
  15   3   0       12.79       10.68      1.97 o
  16   3   0       74.50       73.92      3.07 o
  17   3   0       30.93       30.07      4.68 o
  18   3   0      450.36      545.63      8.82 o
   0   4   0     2084.07     2139.40     15.39 o
   1   4   0     9846.87    10373.25     68.07 o
   2   4   0      240.00      200.54      1.60 o
   3   4   0      615.97      595.96      3.30 o
   4   4   0        0.06        0.81      0.45 o
   5   4   0       26.19       30.07      0.96 o
   6   4   0       73.02       84.05      1.80 o
   7   4   0        2.65        5.22      1.17 o
   8   4   0        0.01        0.19      1.05 o
   9   4   0        1.77        1.22      1.30 o
  10   4   0        1.36        1.29      1.31 o
  11   4   0       44.57       44.22      2.53 o
  12   4   0        1.32        1.37      1.36 o
  13   4   0      241.98      255.80      5.14 o
  14   4   0      127.04      125.09      3.69 o
  15   4   0       43.16       45.50      2.65 o
  16   4   0        5.90        4.15      1.42 o
  17   4   0       32.86       38.11      2.72 o
   1   5   0        3.77        4.08      0.66 o
   2   5   0      389.87      393.15      3.24 o
   3   5   0        1.85        2.15      0.78 o
   4   5   0        0.07        1.43      0.88 o
   5   5   0       62.88       67.51      2.56 o
   6   5   0       62.80       66.09      2.22 o
   7   5   0       11.51       11.53      1.56 o
   8   5   0       14.97       12.89      1.75 o
   9   5   0       13.44       16.16      2.02 o
  10   5   0      733.58      692.62     18.70 o
  11   5   0       84.80       74.21      5.54 o
  12   5   0      360.46      378.26      6.80 o
  13   5   0        0.15        1.24      1.35 o
  14   5   0        1.77        3.91      1.42 o
  15   5   0        5.47        3.06      1.26 o
  16   5   0       11.74        6.75      1.46 o
   0   6   0       82.32       96.97      6.60 o
   1   6   0       78.21       76.29      3.18 o
   2   6   0       19.52       23.32      1.93 o
   3   6   0       97.91       93.31      3.07 o
   4   6   0      336.56      331.06      7.67 o
   5   6   0       22.63       27.49      2.60 o
   6   6   0       56.68       49.94      3.36 o
   7   6   0      190.66      166.38      5.95 o
   8   6   0      242.52      197.49      5.52 o
   9   6   0      345.07      318.85     11.11 o
  10   6   0       51.13       55.06      6.62 o
  11   6   0       47.41       44.85      2.90 o
  12   6   0        4.53        4.36      1.76 o
  13   6   0       36.49       28.23      3.76 o
  14   6   0        0.69       -0.04      1.46 o
   1   7   0        0.39        1.77      2.15 o
   2   7   0      384.06      398.31      9.06 o
   3   7   0        6.65        6.78      1.87 o
   4   7   0       34.75       27.17      2.85 o
   5   7   0        3.25        1.40      1.82 o
   6   7   0       24.34       23.74      3.23 o
   7   7   0       89.64       79.95      4.88 o
   8   7   0        2.67        0.53      1.58 o
   9   7   0      111.16      118.61      5.53 o
  10   7   0        4.54        5.57      2.52 o
  11   7   0       32.15       33.11      2.73 o
  12   7   0        2.03        2.40      2.93 o
   1   8   0       26.40       15.04      5.16 o
   2   8   0        7.37        4.94      3.97 o
   3   8   0        6.16        3.85      5.86 o
   4   8   0       65.10       75.71      6.47 o
   5   8   0       23.23       17.69      2.39 o
   6   8   0      154.62      157.30     13.48 o
   7   8   0       53.11       57.65      4.61 o
   8   8   0      108.50      117.43      4.95 o
 -19   0   1       32.64       30.11      3.61 o
 -17   0   1       30.63       27.82      2.49 o
 -15   0   1       56.52       63.46      3.51 o
 -13   0   1      166.76      188.00      5.07 o
 -11   0   1     1343.54     1503.93     20.35 o
  -9   0   1       25.52       18.44      1.12 o
  -7   0   1     3917.09     4123.32     31.82 o
  -5   0   1     2263.70     2063.32     25.85 o
  -3   0   1    21851.60    20462.34    194.28 o
  -1   0   1      411.32      427.40      3.15 o
   1   0   1      469.58      469.83      3.48 o
   3   0   1    37167.09    36902.07    388.65 o
   5   0   1     7968.51     7505.68     58.09 o
   7   0   1     1803.61     1900.56     13.49 o
   9   0   1        3.73        2.57      0.95 o
  11   0   1     1139.20     1172.22     15.95 o
  13   0   1        1.03        0.59      1.59 o
  15   0   1      504.49      480.29      8.52 o
  17   0   1       51.59       60.67      2.95 o
  19   0   1       50.58       59.21      3.73 o
 -19   1   1       28.42       31.61      1.82 o
 -18   1   1        0.34       -0.39      1.05 o
 -17   1   1        0.13       -0.43      0.88 o
 -16   1   1       34.65       34.02      1.98 o
 -15   1   1        0.43        1.03      1.18 o
 -14   1   1      259.83      255.55      4.35 o
 -13   1   1      410.34      403.98      5.31 o
 -12   1   1       99.34      106.43      2.59 o
 -11   1   1       28.29       24.65      1.36 o
 -10   1   1      241.80      266.99      2.34 o
  -9   1   1     2421.49     2581.77     15.03 o
  -8   1   1      379.15      443.27      3.92 o
  -7   1   1     3148.95     3229.23     23.07 o
  -6   1   1      367.83      375.84      2.86 o
  -5   1   1     5277.00     5009.24     27.33 o
  -4   1   1     4010.06     3959.04     20.96 o
  -3   1   1      221.51      202.91      2.00 o
  -2   1   1    37221.98    40324.20    310.87 o
  -1   1   1     2098.27     1877.38      7.94 o
   0   1   1     3103.70     3057.24     14.87 o
   1   1   1      996.00      906.15      4.62 o
   2   1   1      370.50      298.04      2.42 o
   3   1   1     5255.34     4844.71     28.90 o
   4   1   1     1663.67     1641.21      8.74 o
   5   1   1     1665.86     1595.68      8.21 o
   6   1   1       71.10       80.72      1.14 o
   7   1   1       55.69       50.40      1.17 o
   8   1   1       61.41       63.16      1.20 o
   9   1   1      179.74      202.08      1.95 o
  10   1   1      558.23      584.47      3.89 o
  11   1   1      657.53      670.23      5.73 o
  12   1   1       20.47       23.27      1.74 o
  13   1   1       37.74       35.01      2.05 o
  14   1   1        0.89        1.32      1.12 o
  15   1   1      167.16      142.09      2.97 o
  16   1   1      132.09      117.93      2.70 o
  17   1   1      212.71      210.27      3.60 o
  18   1   1       54.43       65.31      2.50 o
  19   1   1       37.03       42.43      2.68 o
 -18   2   1       69.85       71.03      3.02 o
 -17   2   1       16.12       11.37      1.68 o
 -16   2   1      132.48      131.04      4.62 o
 -15   2   1        3.88        4.19      1.42 o
 -14   2   1      155.78      143.77      3.43 o
 -13   2   1       44.53       40.78      2.27 o
 -12   2   1       43.78       45.67      2.19 o
 -11   2   1      919.06      944.11     10.08 o
 -10   2   1       44.67       45.85      1.39 o
  -9   2   1      537.07      491.42      4.78 o
  -8   2   1     1369.33     1527.03     13.80 o
  -7   2   1     1027.70      981.27      7.48 o
  -6   2   1     1473.69     1544.02      8.86 o
  -5   2   1     1006.04      960.97      5.31 o
  -4   2   1     1664.89     1571.87      8.10 o
  -3   2   1      464.15      462.17      2.60 o
  -2   2   1      348.25      387.29      2.48 o
  -1   2   1     1032.56      938.48      5.17 o
   0   2   1    98690.60   120185.18   1172.59 o
   1   2   1      943.38      937.05      4.39 o
   2   2   1       90.69       99.98      1.12 o
   3   2   1      739.24      753.95      3.95 o
   4   2   1     1855.99     1696.88      8.89 o
   5   2   1       15.84       11.34      0.70 o
   6   2   1      972.04      891.56      5.35 o
   7   2   1       77.54       75.24      1.25 o
   8   2   1     3432.52     3793.09     28.87 o
   9   2   1     1331.53     1355.55     11.82 o
  10   2   1      237.62      238.35      2.41 o
  11   2   1      205.02      201.78      3.14 o
  12   2   1        9.29        7.49      1.42 o
  13   2   1       84.37       85.33      2.84 o
  14   2   1       45.54       46.60      2.61 o
  15   2   1       14.80       18.26      2.01 o
  16   2   1      149.48      159.49      4.37 o
  17   2   1        1.97        2.34      1.31 o
  18   2   1        6.17        4.55      1.32 o
 -18   3   1       97.75      102.78      4.50 o
 -17   3   1       67.16       72.05      3.01 o
 -16   3   1       56.31       57.14      2.66 o
 -15   3   1      224.76      254.93      4.78 o
 -14   3   1       28.85       29.48      2.88 o
 -13   3   1       16.93       16.69      2.21 o
 -12   3   1        8.21        7.22      1.80 o
 -11   3   1      699.63      699.28     15.09 o
 -10   3   1      663.01      624.65     14.54 o
  -9   3   1       50.24       47.95      1.66 o
  -8   3   1        4.40        8.46      0.93 o
  -7   3   1      689.52      651.97      5.02 o
  -6   3   1     1574.85     1783.24     11.68 o
  -5   3   1        0.01        2.61      0.75 o
  -4   3   1        6.21       12.29      0.37 o
  -3   3   1        6.04        4.60      0.51 o
  -2   3   1    11995.27    12218.43     80.09 o
  -1   3   1      700.99      770.24      3.65 o
   0   3   1       24.77       26.19      0.53 o
   1   3   1       17.45       20.88      0.54 o
   2   3   1     2689.11     2698.44     14.49 o
   3   3   1      404.99      444.69      2.61 o
   4   3   1      607.56      629.35      4.05 o
   5   3   1        0.01        4.12      0.67 o
   6   3   1      647.86      714.60      4.79 o
   7   3   1     2423.83     2526.15     16.12 o
   8   3   1       27.73       23.69      1.05 o
   9   3   1      119.88      104.83      3.47 o
  10   3   1       93.97       95.36      2.79 o
  11   3   1        2.55        4.78      1.55 o
  12   3   1        1.81        2.03      1.25 o
  13   3   1       57.89       60.59      2.58 o
  14   3   1       26.00       32.93      2.38 o
  15   3   1        1.43        1.90      1.37 o
  16   3   1      175.57      190.09      4.59 o
  17   3   1       36.43       36.90      2.86 o
  18   3   1       19.24        9.40      2.28 o
 -17   4   1       57.69       68.64      3.21 o
 -16   4   1      108.54      113.54      3.21 o
 -15   4   1       69.68       77.91      2.71 o
 -14   4   1      169.44      173.93      4.12 o
 -13   4   1      302.66      302.80      5.08 o
 -12   4   1        1.77        1.61      1.68 o
 -11   4   1       23.40       23.38      2.12 o
 -10   4   1      255.73      255.33      7.61 o
  -9   4   1      552.67      545.29     10.61 o
  -8   4   1      183.28      180.92      3.66 o
  -7   4   1       41.34       46.98      1.83 o
  -6   4   1      125.41      122.76      2.00 o
  -5   4   1       64.82       76.84      1.34 o
  -4   4   1      470.17      480.17      3.86 o
  -3   4   1      105.57      127.67      1.21 o
  -2   4   1     9326.91     9651.18     63.94 o
  -1   4   1     2125.70     2118.14     10.96 o
   0   4   1     2894.15     3045.59     16.22 o
   1   4   1       21.82       26.31      0.72 o
   2   4   1        6.66       13.03      0.57 o
   3   4   1      137.82      141.02      1.21 o
   4   4   1      118.23      129.98      1.47 o
   5   4   1      100.71       96.77      1.55 o
   6   4   1        3.83        7.92      0.82 o
   7   4   1       21.36       18.28      1.25 o
   8   4   1      540.76      548.42      6.49 o
   9   4   1        8.97        9.51      1.56 o
  10   4   1       66.32       65.00      2.94 o
  11   4   1       76.42       79.97      2.96 o
  12   4   1       19.20       19.12      1.95 o
  13   4   1        1.19        1.12      1.50 o
  14   4   1        1.16       -0.06      1.24 o
  15   4   1       25.01       23.30      2.21 o
  16   4   1        3.29        2.58      1.22 o
  17   4   1       20.36       26.03      2.77 o
 -16   5   1       15.59       13.73      2.69 o
 -15   5   1        2.92        0.90      1.14 o
 -14   5   1       10.68        6.82      1.67 o
 -13   5   1      143.45      146.13      3.67 o
 -12   5   1       17.09       10.77      1.60 o
 -11   5   1      283.90      275.53      7.29 o
 -10   5   1       43.24       44.35      2.15 o
  -9   5   1      119.67      110.86      3.41 o
  -8   5   1       62.72       53.03      2.45 o
  -7   5   1       28.89       35.05      2.00 o
  -6   5   1       15.97       15.04      1.71 o
  -5   5   1      101.78       95.91      3.12 o
  -4   5   1       38.73       43.99      1.89 o
  -3   5   1       16.07        9.85      1.01 o
  -2   5   1      277.61      264.14      2.45 o
  -1   5   1     1325.14     1333.62      8.22 o
   0   5   1      777.57      774.38      5.00 o
   1   5   1      654.14      633.24      4.73 o
   2   5   1       29.24       27.23      1.29 o
   3   5   1        0.21        1.32      0.83 o
   4   5   1      254.12      269.12      3.46 o
   5   5   1      129.35      124.59      3.18 o
   6   5   1        1.62        1.46      1.20 o
   7   5   1       67.42       63.51      2.17 o
   8   5   1      194.82      201.05      4.56 o
   9   5   1      349.84      359.89      6.51 o
  10   5   1       66.82       57.57      2.75 o
  11   5   1        9.49        7.27      1.81 o
  12   5   1       20.92       21.33      2.08 o
  13   5   1      169.49      165.35      3.97 o
  14   5   1        0.00       -0.35      1.04 o
  15   5   1        1.47        0.45      0.99 o
 -14   6   1       30.60        9.22      4.37 o
 -13   6   1       48.38       51.07      4.69 o
 -12   6   1       19.30       14.42      2.09 o
 -11   6   1        0.19        0.23      1.57 o
 -10   6   1       68.23       48.75      8.10 o
  -9   6   1        1.88        1.64      1.74 o
  -8   6   1       96.70      107.14      4.65 o
  -7   6   1      338.98      333.25      5.92 o
  -6   6   1      206.50      184.20      4.36 o
  -5   6   1       42.32       38.16      2.57 o
  -4   6   1      110.27      106.08      3.56 o
  -3   6   1      787.03      780.05     13.00 o
  -2   6   1       22.88       20.16      1.94 o
  -1   6   1      290.03      284.15      4.94 o
   0   6   1      102.15      110.31      3.12 o
   1   6   1      753.03      727.49      9.05 o
   2   6   1       14.32       12.96      1.62 o
   3   6   1       23.74       24.59      2.48 o
   4   6   1        1.58        1.31      1.81 o
   5   6   1       70.92       63.15      4.18 o
   6   6   1       87.17       97.26      4.09 o
   7   6   1       98.64      111.45      4.56 o
   8   6   1       37.27       38.13      3.94 o
   9   6   1      258.86      272.91      7.37 o
  10   6   1       79.35       61.18      8.17 o
  11   6   1       49.81       37.18      2.76 o
  12   6   1       10.84        9.10      2.29 o
  13   6   1        5.48        2.43      1.05 o
  14   6   1       85.11       93.11     11.65 o
 -12   7   1       22.20       13.06      4.39 o
 -11   7   1       22.22       23.38      3.09 o
 -10   7   1      618.86      671.33     13.08 o
  -9   7   1      261.90      266.63      7.01 o
  -8   7   1       79.16       83.58      4.57 o
  -7   7   1       45.31       46.78      3.53 o
  -6   7   1       15.77       19.95      2.70 o
  -5   7   1        0.17        0.53      1.53 o
  -4   7   1       59.49       53.33      3.13 o
  -3   7   1      255.38      258.89      8.94 o
  -2   7   1      382.28      353.93      8.60 o
  -1   7   1      193.03      221.23      6.38 o
   0   7   1       33.33       37.13      5.33 o
   1   7   1        0.25        2.27      1.76 o
   2   7   1       26.28       27.51      3.15 o
   3   7   1      381.41      392.49     12.02 o
   4   7   1      359.92      334.08     12.97 o
   5   7   1      543.70      547.01     26.23 o
   6   7   1      126.65      142.09      5.46 o
   7   7   1        0.94        0.37      1.62 o
   8   7   1       71.09       84.50      4.01 o
   9   7   1       38.15       36.44      3.29 o
  10   7   1      145.52      161.94      5.81 o
  11   7   1        3.12        4.46      2.47 o
  12   7   1        1.41        0.52      2.12 o
  -9   8   1       96.39      120.08      5.46 o
  -8   8   1      111.91      125.62      7.13 o
  -7   8   1       26.47       19.73      2.98 o
  -6   8   1      111.01      100.66      8.49 o
  -5   8   1       74.25       73.58      9.61 o
  -4   8   1        5.33        2.19      3.37 o
  -3   8   1       70.32       67.87      6.79 o
  -2   8   1        7.57        6.38      5.03 o
  -1   8   1      151.87      148.62     10.20 o
   0   8   1        2.90        2.19      4.26 o
   1   8   1      306.25      308.89     13.18 o
   2   8   1        8.11        5.48      4.39 o
   3   8   1       57.06       45.72     24.27 o
   4   8   1        6.49        3.49      1.87 o
   5   8   1        3.58        0.93      1.30 o
   6   8   1       30.26       29.53      3.39 o
   7   8   1        6.53        2.22      1.91 o
   8   8   1       73.77       73.40      5.13 o
 -18   0   2       14.88       12.19      1.83 o
 -16   0   2        7.91        8.57      1.95 o
 -14   0   2       65.41       67.48      3.39 o
 -12   0   2     1432.46     1480.80     23.69 o
 -10   0   2      826.23      908.18      8.44 o
  -8   0   2        0.27        0.82      0.62 o
  -6   0   2        2.01        1.53      0.74 o
  -4   0   2     1650.97     1475.21     13.41 o
  -2   0   2     4602.56     4430.53     31.41 o
   0   0   2     1579.72     1461.65      8.91 o
   2   0   2    13207.59    12231.26    125.08 o
   4   0   2    30995.73    29723.98    305.52 o
   6   0   2     7587.63     7160.76     55.49 o
   8   0   2    10172.99    11195.90    103.61 o
  10   0   2      147.26      165.67      2.86 o
  12   0   2        1.09        2.80      1.66 o
  14   0   2       18.12        9.31      2.21 o
  16   0   2       65.60       52.45      3.01 o
  18   0   2      245.26      266.90      5.26 o
 -19   1   2        6.53        4.16      1.30 o
 -18   1   2       14.32        7.28      1.40 o
 -17   1   2       11.71        9.51      1.34 o
 -16   1   2       15.56       19.97      1.78 o
 -15   1   2      168.57      175.18      3.26 o
 -14   1   2       44.06       43.80      2.30 o
 -13   1   2        4.27        4.45      1.43 o
 -12   1   2      114.60      116.43      2.41 o
 -11   1   2     1412.84     1430.71     11.36 o
 -10   1   2      999.64     1102.13      6.47 o
  -9   1   2      310.18      342.04      2.66 o
  -8   1   2      124.02      134.48      1.45 o
  -7   1   2     1893.30     1921.21     15.42 o
  -6   1   2     2058.42     1941.31     14.22 o
  -5   1   2     1162.91     1138.54      7.64 o
  -4   1   2    26487.96    25524.53    183.43 o
  -3   1   2     2139.53     1930.95     13.71 o
  -2   1   2     3441.54     3231.43     19.63 o
  -1   1   2     2982.27     2683.50     12.30 o
   0   1   2     5043.40     4772.74     22.45 o
   1   1   2        6.34        7.43      0.41 o
   2   1   2     2348.91     2193.88     11.18 o
   3   1   2      386.79      374.30      2.81 o
   4   1   2     2440.95     2410.28     13.02 o
   5   1   2      413.22      411.47      2.74 o
   6   1   2     2660.35     2683.40     18.37 o
   7   1   2      222.27      224.55      2.08 o
   8   1   2      416.53      420.16      2.93 o
   9   1   2       58.33       58.15      1.10 o
  10   1   2      302.89      311.78      2.55 o
  11   1   2      328.48      312.14      3.43 o
  12   1   2      300.84      322.80      4.61 o
  13   1   2       53.63       47.97      2.12 o
  14   1   2      105.26      105.33      2.51 o
  15   1   2      255.17      257.22      3.80 o
  16   1   2       38.43       37.11      2.06 o
  17   1   2       42.85       40.09      2.10 o
  18   1   2      114.60      106.33      2.64 o
 -18   2   2       33.96       32.55      2.49 o
 -17   2   2        5.17        3.07      1.80 o
 -16   2   2       57.92       59.51      3.34 o
 -15   2   2      284.85      292.35      5.98 o
 -14   2   2        5.69        5.14      1.31 o
 -13   2   2       23.89       23.36      1.89 o
 -12   2   2        8.90       11.79      1.54 o
 -11   2   2      155.32      176.02      2.58 o
 -10   2   2      682.84      691.29      7.30 o
  -9   2   2     2366.21     2471.87     19.11 o
  -8   2   2      427.53      434.61      4.63 o
  -7   2   2      268.61      275.33      2.41 o
  -6   2   2     1068.88     1059.41      5.87 o
  -5   2   2        2.32        3.71      0.44 o
  -4   2   2      143.33      155.68      1.21 o
  -3   2   2     1162.31     1227.95      6.43 o
  -2   2   2    43465.90    45414.85    384.37 o
  -1   2   2    11372.36    11069.57     66.82 o
   0   2   2    16261.61    16091.87    100.15 o
   1   2   2     4922.81     4604.14     23.18 o
   2   2   2     2969.40     2753.39     13.78 o
   3   2   2       42.19       42.92      0.63 o
   4   2   2      126.84      129.66      1.37 o
   5   2   2       19.36       22.93      0.83 o
   6   2   2      786.22      864.72      5.44 o
   7   2   2       63.65       56.95      1.17 o
   8   2   2     1255.07     1325.53     13.83 o
   9   2   2      800.15      844.14      6.58 o
  10   2   2      107.08      117.58      1.60 o
  11   2   2       49.86       50.65      1.76 o
  12   2   2       26.81       30.03      1.86 o
  13   2   2      113.85      111.21      3.42 o
  14   2   2      283.50      287.56      5.21 o
  15   2   2      104.83       98.79      3.11 o
  16   2   2       11.87       13.69      1.88 o
  17   2   2       20.48       13.86      2.72 o
  18   2   2      192.14      212.00      4.66 o
 -18   3   2        2.47        0.82      1.99 o
 -17   3   2        0.90        1.02      1.43 o
 -16   3   2      371.25      382.57     10.02 o
 -15   3   2       94.57       99.95      3.14 o
 -14   3   2      652.58      703.82     10.45 o
 -13   3   2      350.89      362.38      6.33 o
 -12   3   2        3.80        5.17      1.43 o
 -11   3   2      138.18      121.88      3.19 o
 -10   3   2        8.92       11.25      2.04 o
  -9   3   2      164.42      167.99      3.94 o
  -8   3   2        1.36        1.97      0.76 o
  -7   3   2      736.80      820.80      6.24 o
  -6   3   2      148.22      185.91      2.21 o
  -5   3   2      809.46      842.30      4.74 o
  -4   3   2      708.05      770.43      4.34 o
  -3   3   2     3569.53     3821.79     21.21 o
  -2   3   2     6481.17     6305.47     36.27 o
  -1   3   2     1714.23     1671.51      8.22 o
   0   3   2      143.42      141.08      1.06 o
   1   3   2      162.47      169.94      1.18 o
   2   3   2      381.76      375.87      2.15 o
   3   3   2        0.21        2.92      0.32 o
   4   3   2     2357.77     2480.67     15.47 o
   5   3   2       12.29       20.60      0.81 o
   6   3   2      355.56      364.24      2.86 o
   7   3   2      841.81      887.04      5.84 o
   8   3   2      548.20      515.46      4.64 o
   9   3   2       75.84       75.33      2.40 o
  10   3   2      685.30      682.62     12.01 o
  11   3   2       83.76       81.00      2.74 o
  12   3   2       16.53       14.32      1.66 o
  13   3   2      258.25      274.24      4.54 o
  14   3   2       34.32       36.69      2.01 o
  15   3   2       10.59       11.57      2.44 o
  16   3   2      185.49      189.06      4.98 o
  17   3   2      142.06      180.11      5.17 o
 -17   4   2       43.77       38.00      2.93 o
 -16   4   2       35.57       32.94      3.79 o
 -15   4   2        4.70        5.40      1.54 o
 -14   4   2        3.00        1.95      1.46 o
 -13   4   2        0.41        1.81      1.40 o
 -12   4   2       92.35       93.99      3.44 o
 -11   4   2      213.63      199.77      4.92 o
 -10   4   2      200.50      196.90      5.29 o
  -9   4   2       96.54       90.83      3.04 o
  -8   4   2      822.71      781.92      9.22 o
  -7   4   2       75.34       62.35      1.60 o
  -6   4   2      331.26      337.20      3.29 o
  -5   4   2      903.05      898.04      6.20 o
  -4   4   2      410.46      460.85      3.32 o
  -3   4   2       23.02       37.66      0.89 o
  -2   4   2     1566.14     1581.18      8.35 o
  -1   4   2      488.43      472.86      2.70 o
   0   4   2      246.77      245.79      1.67 o
   1   4   2     1319.47     1253.09      6.40 o
   2   4   2     1407.68     1530.83      9.16 o
   3   4   2       20.66       29.34      0.74 o
   4   4   2      187.39      189.12      1.81 o
   5   4   2      668.45      698.79      5.12 o
   6   4   2       27.33       34.71      1.12 o
   7   4   2       77.28       78.54      1.73 o
   8   4   2      385.25      386.92      5.72 o
   9   4   2      583.94      556.30     16.40 o
  10   4   2       43.60       38.81      2.09 o
  11   4   2       34.22       31.73      2.46 o
  12   4   2       69.19       79.47      3.48 o
  13   4   2       21.20       19.85      2.13 o
  14   4   2       20.16       20.34      2.44 o
  15   4   2       27.03       26.36      2.48 o
  16   4   2       28.40       29.65      2.12 o
  17   4   2       26.22       28.33      3.72 o
 -16   5   2       76.08       96.72      3.09 o
 -15   5   2        0.00       -0.98      1.35 o
 -14   5   2        4.10        1.34      1.23 o
 -13   5   2        0.73       -0.32      1.00 o
 -12   5   2        9.89        7.33      1.81 o
 -11   5   2       54.17       50.58      2.36 o
 -10   5   2      249.82      271.60      7.81 o
  -9   5   2        9.40       11.86      1.97 o
  -8   5   2       33.81       37.16      2.37 o
  -7   5   2        0.17        1.02      1.13 o
  -6   5   2      179.95      175.93      3.73 o
  -5   5   2      223.08      240.53      4.70 o
  -4   5   2      131.86      133.33      2.94 o
  -3   5   2        7.50        9.83      0.85 o
  -2   5   2     2789.47     2779.07     19.61 o
  -1   5   2        0.36        2.56      0.52 o
   0   5   2      372.63      350.27      2.58 o
   1   5   2        0.53        1.04      0.63 o
   2   5   2      114.29      119.43      2.07 o
   3   5   2        6.29        8.16      1.30 o
   4   5   2       46.62       37.84      1.80 o
   5   5   2       16.92       17.75      1.56 o
   6   5   2       24.57       23.21      2.30 o
   7   5   2        4.36        6.49      1.88 o
   8   5   2        0.01        0.67      1.32 o
   9   5   2       27.53       28.30      2.01 o
  10   5   2       43.63       40.53      2.29 o
  11   5   2       17.35       16.84      2.04 o
  12   5   2      155.25      150.15      3.82 o
  13   5   2       47.02       45.86      2.89 o
  14   5   2       10.59        6.26      1.59 o
  15   5   2       14.38       15.63      1.79 o
 -14   6   2       18.72        9.80      1.94 o
 -13   6   2       20.28       17.68      3.15 o
 -12   6   2      125.34      126.07      3.61 o
 -11   6   2       81.46       81.26      3.28 o
 -10   6   2      135.96      133.41      4.96 o
  -9   6   2      204.60      198.88      6.72 o
  -8   6   2      494.96      452.88      9.33 o
  -7   6   2       17.20        9.38      1.72 o
  -6   6   2        6.84        4.95      1.73 o
  -5   6   2      263.92      247.08      5.32 o
  -4   6   2      257.81      270.38      5.50 o
  -3   6   2     1714.16     1667.13     22.35 o
  -2   6   2     1500.86     1444.47     20.02 o
  -1   6   2       84.54       82.60      2.69 o
   0   6   2       14.70       17.13      2.06 o
   1   6   2      442.54      426.86      6.53 o
   2   6   2      351.69      356.08      7.30 o
   3   6   2       38.10       39.20      2.80 o
   4   6   2       98.21       92.66      3.67 o
   5   6   2       21.31       17.88      3.38 o
   6   6   2      216.49      201.63      5.56 o
   7   6   2       19.48       17.61      2.83 o
   8   6   2       31.88       40.81      6.15 o
   9   6   2       20.11       14.27      3.22 o
  10   6   2      114.72      125.73      5.28 o
  11   6   2       68.47       69.75      9.34 o
  12   6   2        8.62        7.35      2.50 o
  13   6   2       15.64        4.52      2.11 o
  14   6   2        2.00       -0.07      1.40 o
 -12   7   2        0.11       -0.91      2.77 o
 -11   7   2      127.64      151.09      8.39 o
 -10   7   2        5.16        4.48      3.23 o
  -9   7   2       83.50       72.79      4.23 o
  -8   7   2        0.13       -1.51      1.76 o
  -7   7   2       11.32        6.90      2.20 o
  -6   7   2       13.18       13.21      2.86 o
  -5   7   2        5.24        6.45      1.94 o
  -4   7   2      380.95      367.54     10.27 o
  -3   7   2      107.69      113.57      5.62 o
  -2   7   2       48.13       55.13      3.88 o
  -1   7   2      225.91      227.78      7.84 o
   0   7   2        3.66        3.23      1.86 o
   1   7   2      420.33      442.44      8.87 o
   2   7   2       11.92       14.00      2.43 o
   3   7   2       12.44        8.43      2.17 o
   4   7   2      402.22      398.10     15.62 o
   5   7   2      147.56      149.35      5.64 o
   6   7   2      119.85      135.90      4.35 o
   7   7   2        0.43       -0.09      1.50 o
   8   7   2        4.99        3.90      2.27 o
   9   7   2        3.39        2.05      1.93 o
  10   7   2       68.19       63.54      3.76 o
  11   7   2        3.79        0.88      1.81 o
  -9   8   2        7.51        4.77      2.03 o
  -8   8   2        6.22        2.75      3.48 o
  -7   8   2       31.64       24.72      5.67 o
  -6   8   2        4.53        3.41      1.82 o
  -5   8   2       46.64       43.31     10.94 o
  -4   8   2       70.73       59.80     34.08 o
  -3   8   2       50.27       26.88     20.30 o
  -2   8   2        6.70        3.61      8.00 o
  -1   8   2       24.28       21.17      6.39 o
   0   8   2        6.84        7.87      5.42 o
   1   8   2        0.44        0.19      2.84 o
   2   8   2        0.13        0.44      1.43 o
   3   8   2       59.02       54.69     30.33 o
   4   8   2       16.91       10.19      3.51 o
   5   8   2        5.69        2.84      1.76 o
   6   8   2       70.73       61.20      5.11 o
   7   8   2        1.50        0.23      1.46 o
   8   8   2       16.67        8.68      2.55 o
 -19   0   3       33.33       46.77      2.71 o
 -17   0   3        9.58        5.95      1.81 o
 -15   0   3       15.07       10.88      2.14 o
 -13   0   3      371.76      377.92      8.15 o
 -11   0   3     5447.35     5581.43     80.87 o
  -9   0   3     1211.98     1377.25     11.44 o
  -7   0   3     1392.29     1356.51     15.30 o
  -5   0   3     4230.37     3944.66     38.06 o
  -3   0   3      883.27      913.65      7.86 o
  -1   0   3     4816.31     4504.38     28.55 o
   1   0   3     3160.19     2928.08     17.59 o
   3   0   3    33891.62    33286.76    371.79 o
   5   0   3      443.05      469.00      3.70 o
   7   0   3     2342.33     2530.09     17.15 o
   9   0   3      387.66      388.15      3.91 o
  11   0   3      735.76      796.43     11.51 o
  13   0   3     1054.20     1093.89     14.63 o
  15   0   3      560.13      550.05      8.89 o
  17   0   3        3.15        1.63      1.57 o
 -19   1   3       10.59        5.17      1.38 o
 -18   1   3       27.84       27.17      2.03 o
 -17   1   3        8.78        8.41      1.44 o
 -16   1   3       35.51       37.17      2.30 o
 -15   1   3      516.14      533.35      7.29 o
 -14   1   3        8.68       10.35      1.56 o
 -13   1   3       15.71       17.22      1.80 o
 -12   1   3       45.12       36.07      1.83 o
 -11   1   3      245.32      260.36      3.00 o
 -10   1   3       88.35      101.29      1.39 o
  -9   1   3      317.91      326.27      2.78 o
  -8   1   3       50.68       47.43      0.92 o
  -7   1   3      849.97      779.81      5.21 o
  -6   1   3      202.15      227.99      1.65 o
  -5   1   3     4555.44     4317.28     32.83 o
  -4   1   3    26328.64    25439.64    235.09 o
  -3   1   3       83.49       72.79      1.28 o
  -2   1   3     3321.94     2925.30     18.58 o
  -1   1   3     1310.64     1195.85      6.31 o
   0   1   3     3141.98     2948.85     15.87 o
   1   1   3     8858.01     8018.48     44.56 o
   2   1   3     2635.75     2335.42     14.72 o
   3   1   3     7853.05     7241.56     45.10 o
   4   1   3       38.21       35.16      0.70 o
   5   1   3      234.59      224.34      1.81 o
   6   1   3      751.44      807.06      4.89 o
   7   1   3      229.08      236.39      1.95 o
   8   1   3      109.20      149.84      1.69 o
   9   1   3       46.93       50.84      1.04 o
  10   1   3      100.65      100.70      1.67 o
  11   1   3        1.94        2.36      0.95 o
  12   1   3      202.38      184.47      3.23 o
  13   1   3       18.98       21.55      1.68 o
  14   1   3        0.84        3.55      1.21 o
  15   1   3       40.65       52.86      2.22 o
  16   1   3       19.84       17.92      1.60 o
  17   1   3        1.16        3.83      1.24 o
  18   1   3      144.15      127.36      5.54 o
 -18   2   3        1.52        1.59      1.62 o
 -17   2   3        8.71        4.52      1.47 o
 -16   2   3      272.26      296.95      6.41 o
 -15   2   3        0.05        0.06      1.53 o
 -14   2   3       14.80       14.76      2.01 o
 -13   2   3       98.52      100.50      2.84 o
 -12   2   3      844.21      807.80     10.19 o
 -11   2   3      545.46      480.03      8.14 o
 -10   2   3     1547.49     1534.69     13.14 o
  -9   2   3     3860.74     3709.53     48.71 o
  -8   2   3     4241.18     4521.52     34.95 o
  -7   2   3      340.61      352.19      2.43 o
  -6   2   3     1802.61     1828.31     10.16 o
  -5   2   3      105.09       94.92      1.00 o
  -4   2   3      115.17      108.96      0.94 o
  -3   2   3     1331.75     1298.28      8.02 o
  -2   2   3       26.29       46.14      0.84 o
  -1   2   3       36.14       48.69      0.85 o
   0   2   3      879.19      998.70      4.52 o
   1   2   3       41.19       39.74      0.75 o
   2   2   3      684.42      681.13      4.27 o
   3   2   3      195.55      174.13      1.42 o
   4   2   3        2.39        5.77      0.60 o
   5   2   3      528.61      468.09      3.37 o
   6   2   3     1133.27     1120.08      6.70 o
   7   2   3      401.70      444.93      4.47 o
   8   2   3     2132.35     2280.86     22.65 o
   9   2   3      325.65      313.75      2.39 o
  10   2   3      111.46      110.72      1.67 o
  11   2   3       66.22       66.69      2.20 o
  12   2   3        6.37        8.48      1.42 o
  13   2   3      120.56      108.05      3.56 o
  14   2   3      160.16      151.93      4.17 o
  15   2   3       41.54       41.52      2.38 o
  16   2   3      835.93      794.33     11.55 o
  17   2   3        7.08        4.44      1.26 o
  18   2   3       46.38       64.19      2.88 o
 -18   3   3      109.92      112.77      4.44 o
 -17   3   3       25.98       34.32      2.82 o
 -16   3   3      435.09      493.63      7.57 o
 -15   3   3       28.20       31.85      2.26 o
 -14   3   3      145.30      156.25      4.79 o
 -13   3   3      469.44      475.37      7.01 o
 -12   3   3       61.72       55.10      2.42 o
 -11   3   3     1043.08     1006.05     23.22 o
 -10   3   3       73.39       54.15      2.50 o
  -9   3   3       15.60        9.51      1.43 o
  -8   3   3       90.62       90.05      1.89 o
  -7   3   3        4.26        4.13      0.83 o
  -6   3   3     1392.52     1431.61     10.03 o
  -5   3   3      518.82      476.56      2.63 o
  -4   3   3      994.87     1041.30      6.39 o
  -3   3   3     8706.04     8907.42     56.64 o
  -2   3   3    13240.15    12893.87     85.11 o
  -1   3   3      439.73      444.09      2.84 o
   0   3   3        1.93        6.27      0.36 o
   1   3   3      227.69      255.81      1.50 o
   2   3   3       35.66       42.23      0.71 o
   3   3   3       23.11       21.90      0.48 o
   4   3   3      190.42      243.22      1.71 o
   5   3   3      186.99      183.78      1.73 o
   6   3   3     1952.99     2060.50     12.43 o
   7   3   3     2507.99     2577.94     16.81 o
   8   3   3     1189.60     1184.49     14.27 o
   9   3   3      296.86      292.21      4.77 o
  10   3   3        2.19        3.81      1.40 o
  11   3   3       27.67       27.27      1.90 o
  12   3   3      255.16      251.33      4.67 o
  13   3   3       48.97       59.31      2.84 o
  14   3   3        2.32        2.60      1.40 o
  15   3   3       48.21       54.80      3.19 o
  16   3   3      220.02      233.28      5.49 o
  17   3   3      170.78      181.76      6.12 o
 -17   4   3      233.13      246.47      6.81 o
 -16   4   3        2.07        1.74      1.22 o
 -15   4   3        0.12       -0.45      1.29 o
 -14   4   3       15.28       14.69      2.25 o
 -13   4   3       13.83       18.97      2.36 o
 -12   4   3      654.58      652.67      8.57 o
 -11   4   3      340.05      321.53      7.58 o
 -10   4   3        5.96        3.96      1.55 o
  -9   4   3      196.45      208.74      4.13 o
  -8   4   3       70.17       72.29      2.20 o
  -7   4   3        0.05        0.94      0.79 o
  -6   4   3      121.65      120.73      2.00 o
  -5   4   3      224.96      206.86      2.18 o
  -4   4   3      598.29      610.44      6.26 o
  -3   4   3      897.53      933.39      5.90 o
  -2   4   3     1823.75     1735.63      9.56 o
  -1   4   3      392.06      427.27      2.60 o
   0   4   3     5083.53     5574.90     32.24 o
   1   4   3      250.75      235.68      1.51 o
   2   4   3        0.12        3.06      0.47 o
   3   4   3        9.74       10.65      0.57 o
   4   4   3       32.49       45.65      1.04 o
   5   4   3      209.18      205.67      2.25 o
   6   4   3      538.14      604.82      4.99 o
   7   4   3        1.38        2.11      0.78 o
   8   4   3        3.87        2.06      0.99 o
   9   4   3      270.77      277.31      5.21 o
  10   4   3        0.74        1.87      1.70 o
  11   4   3      290.89      303.85      5.61 o
  12   4   3       50.07       53.64      2.99 o
  13   4   3        5.07        3.79      1.68 o
  14   4   3        0.01        1.34      1.43 o
  15   4   3       19.53       21.09      1.99 o
  16   4   3        0.27        0.79      0.95 o
 -16   5   3       21.27       26.50      2.58 o
 -15   5   3        5.45        1.47      0.95 o
 -14   5   3       28.82       21.74      1.68 o
 -13   5   3        0.46        0.79      1.16 o
 -12   5   3      170.01      161.20      4.56 o
 -11   5   3      789.08      757.68     20.20 o
 -10   5   3      153.58      144.60      3.95 o
  -9   5   3      289.06      269.87      5.52 o
  -8   5   3      399.30      381.22      6.05 o
  -7   5   3       31.13       35.20      2.61 o
  -6   5   3        8.53        8.12      1.44 o
  -5   5   3       42.32       37.68      1.78 o
  -4   5   3     1453.35     1492.54     17.42 o
  -3   5   3       43.80       38.75      1.51 o
  -2   5   3       18.50       22.25      0.99 o
  -1   5   3      713.76      712.73      4.61 o
   0   5   3       76.42       61.07      1.16 o
   1   5   3      298.11      300.09      2.71 o
   2   5   3        9.10       11.32      1.02 o
   3   5   3      409.79      401.69      5.32 o
   4   5   3       24.41       34.79      2.83 o
   5   5   3       86.30       94.32      4.22 o
   6   5   3      175.87      174.12      3.88 o
   7   5   3       69.77       71.44      3.59 o
   8   5   3      389.17      393.07      7.14 o
   9   5   3      219.29      204.27      4.80 o
  10   5   3       87.13       87.67      2.97 o
  11   5   3        4.08        4.14      1.49 o
  12   5   3       24.53       24.04      2.40 o
  13   5   3       25.72       22.21      2.11 o
  14   5   3        2.85        1.82      1.24 o
  15   5   3       13.15        8.72      1.42 o
 -14   6   3       44.51       43.99      3.16 o
 -13   6   3        0.17        0.19      1.03 o
 -12   6   3       52.35       56.23      2.48 o
 -11   6   3      285.44      283.14      7.42 o
 -10   6   3        2.95        3.40      1.34 o
  -9   6   3       13.93       15.91      2.27 o
  -8   6   3       14.76       18.30      2.23 o
  -7   6   3       30.51       30.68      2.67 o
  -6   6   3       73.67       77.25      2.98 o
  -5   6   3      118.03       94.10      3.19 o
  -4   6   3      314.63      313.55      5.28 o
  -3   6   3        6.51       11.66      2.02 o
  -2   6   3     2890.03     2939.74     39.82 o
  -1   6   3     1877.76     1903.29     25.69 o
   0   6   3       58.89       58.59      2.49 o
   1   6   3      117.68      118.01      3.11 o
   2   6   3      324.08      290.78      8.29 o
   3   6   3      573.98      577.67     17.68 o
   4   6   3      378.09      392.31      8.42 o
   5   6   3      346.33      363.36      7.88 o
   6   6   3       12.33       17.91      3.23 o
   7   6   3        0.71        4.51      2.67 o
   8   6   3       92.28       80.36      6.06 o
   9   6   3      232.45      211.08      7.62 o
  10   6   3       83.44       90.89      4.83 o
  11   6   3        7.65        5.21      3.01 o
  12   6   3       39.56       40.62      5.48 o
  13   6   3       33.10       34.30      9.01 o
  14   6   3       34.71       44.80      7.81 o
 -12   7   3       62.21       75.80      5.04 o
 -11   7   3       66.16       77.38      5.63 o
 -10   7   3       86.95       73.51     11.35 o
  -9   7   3      102.60      126.89      6.71 o
  -8   7   3      106.02       94.45      4.09 o
  -7   7   3      331.23      290.48     12.08 o
  -6   7   3       39.03       33.34      2.84 o
  -5   7   3        0.74       -0.65      1.51 o
  -4   7   3       36.19       38.13      3.26 o
  -3   7   3      539.85      542.31     12.91 o
  -2   7   3      613.50      604.01     16.12 o
  -1   7   3       18.17       22.12      3.33 o
   0   7   3       18.24       21.09      3.40 o
   1   7   3      144.57      163.67      4.81 o
   2   7   3      218.72      249.85      6.78 o
   3   7   3        0.26        1.72      1.66 o
   4   7   3      561.47      519.14     23.61 o
   5   7   3      166.51      170.52      4.90 o
   6   7   3        0.10        0.31      1.32 o
   7   7   3      126.37      116.69      4.31 o
   8   7   3      218.28      202.92      5.77 o
   9   7   3       42.39       34.59      3.28 o
  10   7   3        3.28        4.67      2.35 o
  11   7   3        2.19        1.61      1.99 o
  -9   8   3        5.60        1.11      3.58 o
  -8   8   3        0.85       -0.19      1.40 o
  -7   8   3       11.32        8.64      3.21 o
  -6   8   3        0.37        1.02      2.23 o
  -5   8   3        0.07       -1.70      3.03 o
  -4   8   3       22.29       18.83      5.38 o
  -3   8   3       98.09       94.20      5.71 o
  -2   8   3        1.55        2.71      5.29 o
  -1   8   3        5.57        7.76      2.44 o
   0   8   3       72.93       67.44      5.82 o
   1   8   3        1.82        2.43      2.19 o
   2   8   3        5.62        3.50      1.94 o
   3   8   3        5.85        3.12      2.21 o
   4   8   3       58.15       59.82      3.60 o
   5   8   3      144.96      147.05      6.79 o
   6   8   3       16.21       15.71      4.32 o
   7   8   3       31.61       21.35      2.78 o
   8   8   3        2.09        1.08      1.83 o
 -18   0   4       66.05       62.15      2.71 o
 -16   0   4        5.17        7.79      2.33 o
 -14   0   4      258.27      251.00      6.77 o
 -12   0   4     1686.80     1572.30     23.60 o
 -10   0   4     1598.75     1629.89     12.80 o
  -8   0   4     4725.84     4751.72     51.88 o
  -6   0   4     1230.72     1133.23     14.48 o
  -4   0   4     2984.16     2957.31     22.03 o
  -2   0   4     7462.64     7186.72     52.38 o
   0   0   4       68.13       70.14      1.07 o
   2   0   4     1441.18     1563.61     11.90 o
   4   0   4      381.80      338.71      3.23 o
   6   0   4     2123.61     2354.87     16.04 o
   8   0   4     2719.16     3171.10     24.12 o
  10   0   4       62.66       75.64      2.19 o
  12   0   4      600.43      588.85      8.89 o
  14   0   4      183.75      162.16      4.30 o
  16   0   4      606.05      539.64     15.59 o
  18   0   4        9.40        4.10      1.53 o
 -19   1   4       14.84       13.32      2.84 o
 -18   1   4        0.70        1.63      1.04 o
 -17   1   4        4.58        4.33      1.33 o
 -16   1   4       12.02       12.13      1.70 o
 -15   1   4        1.55        1.31      1.33 o
 -14   1   4      324.28      325.46      4.76 o
 -13   1   4      354.47      368.37      5.64 o
 -12   1   4      454.57      444.70      5.17 o
 -11   1   4        7.39        7.44      1.02 o
 -10   1   4      636.22      589.82      4.60 o
  -9   1   4      139.29      132.64      1.49 o
  -8   1   4      410.68      396.09      3.75 o
  -7   1   4       99.92       85.41      0.96 o
  -6   1   4     1399.99     1428.34     10.00 o
  -5   1   4     2170.25     2122.33     14.81 o
  -4   1   4    18471.95    17970.99    132.59 o
  -3   1   4     1814.47     1784.88     12.29 o
  -2   1   4    51470.53    56327.64    614.80 o
  -1   1   4     9577.30     8693.64     50.65 o
   0   1   4       43.02       47.36      0.85 o
   1   1   4     1115.37     1005.04      5.92 o
   2   1   4    17115.18    16043.88    135.32 o
   3   1   4    12092.28    10859.40     73.69 o
   4   1   4     1891.30     1927.90     13.00 o
   5   1   4     2006.73     1847.10     10.60 o
   6   1   4     2714.97     2992.69     16.82 o
   7   1   4     2222.14     2235.56     12.45 o
   8   1   4     1664.14     1826.69     10.46 o
   9   1   4      120.85      111.78      1.47 o
  10   1   4      452.17      460.88      3.73 o
  11   1   4      123.79      108.32      2.34 o
  12   1   4      440.16      430.34      5.34 o
  13   1   4      184.26      166.05      2.94 o
  14   1   4      295.56      274.36      4.53 o
  15   1   4       98.84       98.77      2.84 o
  16   1   4      143.21      153.73      3.16 o
  17   1   4        3.42        2.20      1.12 o
  18   1   4      230.53      260.28      6.33 o
 -18   2   4        0.34       -0.70      0.96 o
 -17   2   4       13.57       10.46      1.92 o
 -16   2   4      139.19      152.08      5.03 o
 -15   2   4        2.33        3.42      1.87 o
 -14   2   4       45.84       49.58      3.03 o
 -13   2   4     1031.39     1035.33     12.56 o
 -12   2   4      306.38      300.19      4.27 o
 -11   2   4     1240.81     1148.28     17.89 o
 -10   2   4       66.13       69.88      1.64 o
  -9   2   4     2710.51     2739.12     30.55 o
  -8   2   4      236.10      204.77      1.99 o
  -7   2   4      278.19      256.24      1.95 o
  -6   2   4     1273.78     1266.56      6.54 o
  -5   2   4      283.69      327.26      2.39 o
  -4   2   4       25.78       36.77      0.94 o
  -3   2   4     4059.01     4115.91     27.74 o
  -2   2   4    11902.89    11375.97     70.53 o
  -1   2   4     6542.40     6533.30     36.38 o
   0   2   4     5002.94     4842.15     24.93 o
   1   2   4       94.68       89.31      0.86 o
   2   2   4     4025.00     3843.22     18.44 o
   3   2   4      426.74      361.27      2.21 o
   4   2   4      566.33      488.97      2.93 o
   5   2   4       31.32       32.29      0.90 o
   6   2   4     1719.96     1861.90     11.12 o
   7   2   4      918.15      959.86      8.16 o
   8   2   4      893.79      909.47      6.53 o
   9   2   4        5.52        6.19      0.61 o
  10   2   4        7.79        7.78      0.98 o
  11   2   4        5.64        5.56      1.34 o
  12   2   4      112.60       98.26      2.59 o
  13   2   4      396.71      411.37      5.83 o
  14   2   4      225.31      194.34      4.75 o
  15   2   4        6.35        5.77      1.60 o
  16   2   4       24.26       25.80      3.21 o
  17   2   4      102.44      113.13      3.51 o
  18   2   4        0.26        0.13      0.91 o
 -18   3   4       17.73        9.14      1.94 o
 -17   3   4       78.82       89.84      4.20 o
 -16   3   4       68.88       80.37      3.29 o
 -15   3   4      456.71      520.39      9.19 o
 -14   3   4       12.11       12.47      1.85 o
 -13   3   4     1201.62     1218.69     16.17 o
 -12   3   4      820.08      776.88     11.28 o
 -11   3   4       20.94       26.09      2.04 o
 -10   3   4       98.64      105.29      3.53 o
  -9   3   4      164.05      178.72      3.59 o
  -8   3   4      130.60      131.82      2.36 o
  -7   3   4       79.15       68.11      1.70 o
  -6   3   4      130.27      136.84      2.14 o
  -5   3   4        7.33       11.01      0.42 o
  -4   3   4     3358.60     3564.33     22.33 o
  -3   3   4     2687.61     2880.69     14.95 o
  -2   3   4      486.13      460.87      2.95 o
  -1   3   4      726.08      666.28      3.37 o
   0   3   4       13.78       18.69      0.41 o
   1   3   4       86.03       83.15      0.84 o
   2   3   4       15.52       18.66      0.56 o
   3   3   4      728.98      735.95      4.30 o
   4   3   4      164.33      151.55      1.20 o
   5   3   4       70.69       73.98      1.35 o
   6   3   4      131.93      148.56      1.86 o
   7   3   4        0.02        1.91      0.69 o
   8   3   4       47.54       49.73      1.42 o
   9   3   4      514.97      478.15      6.60 o
  10   3   4      315.76      305.51      5.36 o
  11   3   4       71.44       73.17      2.87 o
  12   3   4       27.52       22.88      2.26 o
  13   3   4      109.83      103.14      3.72 o
  14   3   4       65.95       61.70      2.71 o
  15   3   4      151.37      158.89      4.24 o
  16   3   4       14.37        8.21      1.70 o
  17   3   4       37.11       41.81      2.67 o
 -17   4   4      192.95      210.40      7.62 o
 -16   4   4       10.75        6.18      1.37 o
 -15   4   4       20.74       26.73      2.13 o
 -14   4   4      195.67      182.13      9.21 o
 -13   4   4      622.01      678.38      8.44 o
 -12   4   4      722.23      757.89     15.57 o
 -11   4   4      631.28      605.91     14.59 o
 -10   4   4      432.49      421.68      9.59 o
  -9   4   4       15.82       19.08      1.62 o
  -8   4   4       26.63       30.06      1.81 o
  -7   4   4       22.79       11.62      1.39 o
  -6   4   4      484.99      487.57      4.16 o
  -5   4   4      594.12      571.27      4.50 o
  -4   4   4     4319.15     4486.96     30.17 o
  -3   4   4      936.22      995.10      5.63 o
  -2   4   4     5902.67     6218.96     38.84 o
  -1   4   4      531.79      525.49      3.16 o
   0   4   4      563.45      620.58      4.07 o
   1   4   4      122.40      123.09      1.09 o
   2   4   4       66.30       84.20      1.11 o
   3   4   4       85.26       84.43      1.11 o
   4   4   4      861.99      905.58      5.82 o
   5   4   4       61.10       81.30      1.44 o
   6   4   4      408.62      414.50      4.14 o
   7   4   4        1.40        3.32      1.04 o
   8   4   4      345.95      343.55      5.92 o
   9   4   4       94.52       96.61      2.85 o
  10   4   4       73.60       74.84      2.80 o
  11   4   4       36.45       40.67      2.60 o
  12   4   4        4.41        3.44      1.68 o
  13   4   4      164.96      169.10      5.22 o
  14   4   4       16.66       15.43      2.30 o
  15   4   4       11.99       10.48      1.71 o
  16   4   4       79.01       81.47      3.10 o
 -16   5   4       22.00       28.13      2.07 o
 -15   5   4        0.43        0.24      0.89 o
 -14   5   4        1.57        1.94      1.30 o
 -13   5   4      117.64      109.32      5.44 o
 -12   5   4        6.23        3.15      1.42 o
 -11   5   4      577.30      575.66     13.30 o
 -10   5   4       20.00       16.04      2.05 o
  -9   5   4      104.86      101.73      3.19 o
  -8   5   4       45.31       45.02      2.73 o
  -7   5   4       55.96       54.26      2.42 o
  -6   5   4        4.83        7.40      1.54 o
  -5   5   4       36.22       30.40      1.46 o
  -4   5   4       88.66       97.14      2.00 o
  -3   5   4      264.14      252.27      2.93 o
  -2   5   4     3020.85     3202.34     23.78 o
  -1   5   4       91.21       76.93      1.17 o
   0   5   4        9.30       15.71      0.99 o
   1   5   4      200.58      201.53      2.84 o
   2   5   4        2.28        3.45      1.47 o
   3   5   4      226.00      231.73      4.49 o
   4   5   4      260.43      273.76      6.27 o
   5   5   4       23.07       27.34      3.28 o
   6   5   4      135.14      144.42      4.29 o
   7   5   4        1.12        0.71      2.11 o
   8   5   4        2.52        2.01      1.34 o
   9   5   4       83.39       80.27      2.73 o
  10   5   4        9.71        7.66      1.52 o
  11   5   4       23.74       27.45      2.54 o
  12   5   4        5.67        8.51      1.74 o
  13   5   4       52.46       56.90      2.66 o
  14   5   4        3.69        1.33      1.09 o
  15   5   4        2.38        2.75      1.11 o
 -14   6   4       72.06       74.00      4.32 o
 -13   6   4      183.65      185.67     19.11 o
 -12   6   4      130.39      120.88      3.36 o
 -11   6   4      205.49      202.24      5.26 o
 -10   6   4       32.09       32.61      2.11 o
  -9   6   4       63.84       72.48      3.10 o
  -8   6   4       85.72       86.67      3.17 o
  -7   6   4       11.58        9.95      1.82 o
  -6   6   4       28.53       27.65      2.20 o
  -5   6   4       12.24       16.75      2.17 o
  -4   6   4      288.81      268.21      6.03 o
  -3   6   4      195.80      204.70      4.90 o
  -2   6   4        0.15        6.98      2.10 o
  -1   6   4      774.20      754.96     11.09 o
   0   6   4       12.91        7.55      1.81 o
   1   6   4      385.68      361.47      8.64 o
   2   6   4       98.39       88.90      3.21 o
   3   6   4       58.56       62.78      3.34 o
   4   6   4       73.31       73.96      4.10 o
   5   6   4      243.43      243.40      7.24 o
   6   6   4       25.91       38.94      4.55 o
   7   6   4        6.00        8.46      2.76 o
   8   6   4       57.24       55.76      4.24 o
   9   6   4       26.53       26.64      3.84 o
  10   6   4        8.39        4.94      3.34 o
  11   6   4        2.80        3.23      2.72 o
  12   6   4        4.72        1.41      1.96 o
  13   6   4        2.14        0.25      1.48 o
 -12   7   4        0.82       -0.84      2.19 o
 -11   7   4      384.20      413.71     11.47 o
 -10   7   4       18.93       11.87      3.12 o
  -9   7   4       96.44       93.23      5.34 o
  -8   7   4      127.48      117.02      6.69 o
  -7   7   4        7.90        5.59      2.32 o
  -6   7   4       16.48       10.07      2.65 o
  -5   7   4      248.65      207.74      6.88 o
  -4   7   4      231.74      219.09      6.34 o
  -3   7   4      294.56      288.91      8.63 o
  -2   7   4      177.22      193.71      6.96 o
  -1   7   4      525.07      557.03     12.57 o
   0   7   4      338.99      346.05      8.47 o
   1   7   4       65.27       68.84      3.99 o
   2   7   4        5.86        7.69      1.88 o
   3   7   4      150.74      140.78      5.18 o
   4   7   4        7.46       10.99      2.38 o
   5   7   4       60.57       58.82      3.13 o
   6   7   4       12.23        6.00      2.04 o
   7   7   4      375.60      397.16      8.29 o
   8   7   4      160.03      169.25      5.44 o
   9   7   4       24.14       32.05      4.90 o
  10   7   4        5.90        2.97      2.03 o
  11   7   4        2.26        1.29      1.90 o
  -9   8   4        9.78        6.72      4.16 o
  -8   8   4       16.06       12.26      5.19 o
  -7   8   4        0.29       -0.34      1.50 o
  -6   8   4        3.41        2.03      1.85 o
  -5   8   4       62.63       57.32      8.34 o
  -4   8   4      170.35      142.15     12.23 o
  -3   8   4      329.52      343.72     21.81 o
  -2   8   4       38.19       30.74      3.50 o
  -1   8   4        0.19        0.10      1.88 o
   0   8   4        1.12        1.56      2.32 o
   1   8   4       19.94       25.32      6.74 o
   2   8   4       49.99       46.72      5.93 o
   3   8   4        7.32        2.67      1.77 o
   4   8   4       43.20       50.45      9.46 o
   5   8   4      173.74      163.66      4.72 o
   6   8   4      139.76      141.30      4.30 o
   7   8   4        0.41        0.74      1.66 o
   8   8   4        6.90        5.13      2.67 o
 -19   0   5      486.67      599.37     12.79 o
 -17   0   5       13.35       12.17      1.89 o
 -15   0   5       90.63       89.83      4.62 o
 -13   0   5     1705.04     1733.71     23.73 o
 -11   0   5      374.43      345.60      4.28 o
  -9   0   5       42.21       62.26      1.39 o
  -7   0   5     4610.03     4826.79     60.00 o
  -5   0   5      149.09      143.24      1.88 o
  -3   0   5     5029.06     4775.57     34.83 o
  -1   0   5     1248.81     1191.99      7.91 o
   1   0   5    44845.60    49482.00    587.40 o
   3   0   5    29295.47    29139.65    330.30 o
   5   0   5      241.06      253.28      2.46 o
   7   0   5      163.42      167.96      2.10 o
   9   0   5       14.16        6.40      1.19 o
  11   0   5      682.67      646.61      9.63 o
  13   0   5      410.80      429.65      7.27 o
  15   0   5      188.59      174.86      6.24 o
  17   0   5      258.28      272.12      6.07 o
 -19   1   5       29.65       25.99      2.81 o
 -18   1   5        0.85        0.39      1.15 o
 -17   1   5       12.03       10.43      1.47 o
 -16   1   5       29.55       29.60      2.19 o
 -15   1   5       75.27       75.26      2.67 o
 -14   1   5      662.26      671.49      7.97 o
 -13   1   5     1724.66     1753.60     18.32 o
 -12   1   5      157.02      162.16      3.20 o
 -11   1   5      927.99      892.99     10.43 o
 -10   1   5        0.04        0.67      0.52 o
  -9   1   5       18.53       22.52      0.79 o
  -8   1   5       81.96      100.75      1.12 o
  -7   1   5     4161.90     4337.13     28.12 o
  -6   1   5     1009.01      956.49      6.49 o
  -5   1   5       35.45       31.17      0.59 o
  -4   1   5    10310.00     9752.65     61.39 o
  -3   1   5     5758.40     5481.71     30.44 o
  -2   1   5     6038.46     5675.05     30.81 o
  -1   1   5     7801.64     7190.04     42.42 o
   0   1   5     1236.07     1219.04      7.16 o
   1   1   5     6329.62     5798.25     41.59 o
   2   1   5    10102.50     9216.11     78.40 o
   3   1   5      558.99      546.58      4.07 o
   4   1   5     2024.90     1917.51     13.09 o
   5   1   5     1515.87     1479.62      9.07 o
   6   1   5      929.70     1051.22      5.61 o
   7   1   5     3185.81     3354.65     18.81 o
   8   1   5        1.26        6.33      0.71 o
   9   1   5       23.65       26.09      0.84 o
  10   1   5       24.57       23.84      1.01 o
  11   1   5      107.89      112.82      2.36 o
  12   1   5       57.74       59.60      2.21 o
  13   1   5       24.20       18.96      1.59 o
  14   1   5      130.84      111.73      2.88 o
  15   1   5       35.42       33.77      1.82 o
  16   1   5      142.89      141.50      3.40 o
  17   1   5        2.19        0.46      0.85 o
  18   1   5       84.73       96.18      3.22 o
 -18   2   5       11.24        7.72      1.45 o
 -17   2   5       24.20       21.72      2.10 o
 -16   2   5       37.16       43.17      2.94 o
 -15   2   5       65.04       71.58      3.33 o
 -14   2   5      132.32      125.35      3.83 o
 -13   2   5       54.06       54.18      3.08 o
 -12   2   5     1026.71      982.84     18.69 o
 -11   2   5       23.63       18.87      1.43 o
 -10   2   5      122.47      118.60      2.28 o
  -9   2   5     1078.87     1055.51     10.18 o
  -8   2   5     4963.00     5158.79     35.68 o
  -7   2   5     1146.99     1162.92      6.64 o
  -6   2   5      842.59      869.37      7.57 o
  -5   2   5      304.60      328.29      2.29 o
  -4   2   5    14584.66    14364.07     97.74 o
  -3   2   5       63.56       47.02      0.63 o
  -2   2   5     3821.44     3658.54     19.55 o
  -1   2   5     2740.25     2598.35     13.62 o
   0   2   5      403.87      382.75      1.89 o
   1   2   5      788.57      723.52      3.63 o
   2   2   5      372.58      349.43      1.95 o
   3   2   5      187.00      214.66      1.65 o
   4   2   5       96.01      100.56      0.96 o
   5   2   5       73.25       82.96      1.18 o
   6   2   5      703.66      693.63      4.29 o
   7   2   5      154.34      139.62      1.57 o
   8   2   5       99.13      117.57      1.47 o
   9   2   5      416.86      397.51      3.21 o
  10   2   5      689.44      685.56      5.88 o
  11   2   5        7.78        7.25      1.20 o
  12   2   5      169.94      176.12      3.59 o
  13   2   5      479.34      456.34      6.42 o
  14   2   5      469.56      502.07      7.95 o
  15   2   5      126.64      127.55      4.28 o
  16   2   5        0.35        1.15      1.54 o
  17   2   5       16.52       12.55      1.62 o
  18   2   5       23.44       31.15      2.53 o
 -18   3   5       47.36       57.29      2.78 o
 -17   3   5        3.91        2.25      1.98 o
 -16   3   5      335.06      349.11      6.58 o
 -15   3   5      200.11      206.95      4.71 o
 -14   3   5       15.52       15.75      1.80 o
 -13   3   5        3.26        4.67      1.73 o
 -12   3   5      744.31      772.00     13.03 o
 -11   3   5      894.82      834.09     15.23 o
 -10   3   5        2.62        3.73      1.38 o
  -9   3   5       13.39       17.44      1.70 o
  -8   3   5       12.70       14.21      1.26 o
  -7   3   5     1406.42     1320.16      9.58 o
  -6   3   5        7.94        6.35      0.80 o
  -5   3   5     1660.50     1793.95     13.88 o
  -4   3   5       27.10       24.78      0.51 o
  -3   3   5     1150.92     1033.32      5.74 o
  -2   3   5     2522.66     2637.17     15.87 o
  -1   3   5     3779.21     3936.65     23.96 o
   0   3   5        0.77        6.57      0.28 o
   1   3   5      115.11      118.82      1.05 o
   2   3   5        0.73        2.08      0.46 o
   3   3   5     3022.97     3017.30     17.91 o
   4   3   5      196.33      192.95      2.02 o
   5   3   5     1637.17     1653.28     10.04 o
   6   3   5     6005.88     6673.57     46.47 o
   7   3   5        4.90        4.17      0.75 o
   8   3   5       21.92       23.44      1.20 o
   9   3   5        2.10        1.83      1.15 o
  10   3   5       77.81       81.16      2.56 o
  11   3   5       50.72       61.96      3.12 o
  12   3   5       82.75       95.01      3.29 o
  13   3   5       80.00       75.50      3.19 o
  14   3   5      143.93      142.43      3.57 o
  15   3   5       25.32       14.98      2.20 o
  16   3   5       85.71       81.23      2.96 o
  17   3   5       14.38       16.99      2.33 o
 -17   4   5        2.31        0.82      1.15 o
 -16   4   5       40.18       49.12      2.85 o
 -15   4   5       83.23       79.46      3.05 o
 -14   4   5       77.34       83.12      5.60 o
 -13   4   5     1178.18     1219.18     15.12 o
 -12   4   5      920.15      950.41     13.57 o
 -11   4   5       81.87       70.80      2.72 o
 -10   4   5       87.54       76.33      2.58 o
  -9   4   5       61.58       60.26      2.28 o
  -8   4   5       32.53       30.62      1.67 o
  -7   4   5        0.03        2.05      0.94 o
  -6   4   5       18.09       15.57      1.14 o
  -5   4   5       36.57       51.61      1.34 o
  -4   4   5      638.19      652.83      4.89 o
  -3   4   5     1052.99     1052.29      7.35 o
  -2   4   5      347.61      403.78      3.54 o
  -1   4   5      417.41      391.89      3.38 o
   0   4   5     2167.90     2362.45     15.25 o
   1   4   5      126.89      119.66      1.18 o
   2   4   5      255.23      242.27      1.77 o
   3   4   5      374.12      422.63      3.20 o
   4   4   5        8.48        8.58      0.85 o
   5   4   5      187.19      207.37      2.47 o
   6   4   5      621.38      655.05      5.83 o
   7   4   5        8.43       10.03      1.32 o
   8   4   5     1177.52     1229.44     18.49 o
   9   4   5       67.66       61.96      2.66 o
  10   4   5       42.13       47.86      2.35 o
  11   4   5       20.83       17.93      1.88 o
  12   4   5       52.50       54.90      2.44 o
  13   4   5        0.53       -1.21      1.46 o
  14   4   5       95.69       93.13      3.19 o
  15   4   5       27.17       33.43      2.09 o
  16   4   5        0.13        0.28      1.11 o
 -16   5   5        1.41        2.04      1.53 o
 -15   5   5        0.19       -0.50      0.89 o
 -14   5   5        0.16        1.31      1.14 o
 -13   5   5        3.01        2.35      1.35 o
 -12   5   5       66.46       76.77      2.74 o
 -11   5   5      355.89      363.26      8.37 o
 -10   5   5        1.15        0.28      1.28 o
  -9   5   5      113.96      116.12      3.49 o
  -8   5   5        0.26        0.87      1.23 o
  -7   5   5      207.37      214.54      3.67 o
  -6   5   5        2.99        4.52      1.23 o
  -5   5   5      593.87      574.60      6.77 o
  -4   5   5      145.60      137.59      2.35 o
  -3   5   5     2906.61     3060.76     27.85 o
  -2   5   5      447.93      420.84      3.87 o
  -1   5   5      175.64      168.42      1.90 o
   0   5   5      405.25      421.91      4.89 o
   1   5   5      127.27      120.18      2.41 o
   2   5   5        1.30        2.62      1.30 o
   3   5   5      505.33      519.19      7.66 o
   4   5   5      469.52      492.27      7.33 o
   5   5   5        3.68        4.95      1.69 o
   6   5   5      101.97      103.82      4.15 o
   7   5   5       62.06       63.76      3.34 o
   8   5   5       10.72       11.85      2.32 o
   9   5   5       69.69       67.69      2.57 o
  10   5   5       33.40       37.27      3.80 o
  11   5   5        6.77        8.97      1.58 o
  12   5   5      163.07      178.83      3.78 o
  13   5   5        0.00        0.12      1.04 o
  14   5   5       11.40        6.48      1.41 o
  15   5   5        6.23        4.48      1.27 o
 -14   6   5       28.28       21.21      4.13 o
 -13   6   5       98.75      105.81      8.80 o
 -12   6   5       37.95       31.35      2.21 o
 -11   6   5       63.13       67.11      2.41 o
 -10   6   5        5.43        5.56      1.40 o
  -9   6   5        0.59        2.05      1.39 o
  -8   6   5       41.12       38.84      2.48 o
  -7   6   5       24.17       14.82      2.23 o
  -6   6   5       10.68        8.35      2.13 o
  -5   6   5        3.01        4.46      1.87 o
  -4   6   5      790.96      800.72     12.28 o
  -3   6   5      712.38      740.42     11.16 o
  -2   6   5      733.99      745.22     11.17 o
  -1   6   5      102.00      109.70      3.20 o
   0   6   5       38.64       41.69      1.96 o
   1   6   5      108.62      110.00      3.34 o
   2   6   5      722.27      694.34     21.68 o
   3   6   5        8.78       10.95      2.43 o
   4   6   5       43.23       38.92      3.08 o
   5   6   5      396.40      408.16      7.54 o
   6   6   5       94.43      119.38      5.16 o
   7   6   5      342.09      362.00      7.89 o
   8   6   5      150.73      151.03      5.44 o
   9   6   5      147.16      127.84      6.16 o
  10   6   5      137.21      143.32      6.54 o
  11   6   5       92.54       95.79     11.91 o
  12   6   5        7.60        3.08      2.25 o
  13   6   5        2.76        0.91      1.78 o
 -12   7   5        8.57        6.92      3.67 o
 -11   7   5        3.92        1.77      1.58 o
 -10   7   5        0.11       -0.06      0.97 o
  -9   7   5        0.60        1.49      1.27 o
  -8   7   5       56.14       57.34      2.71 o
  -7   7   5        2.11        3.81      1.76 o
  -6   7   5       79.55       63.55      4.55 o
  -5   7   5       14.96        7.53      2.25 o
  -4   7   5      119.29      110.03      6.02 o
  -3   7   5      121.02      121.31      6.89 o
  -2   7   5       68.20       69.49      5.00 o
  -1   7   5     1277.87     1372.12     30.96 o
   0   7   5        5.76        3.42      3.04 o
   1   7   5        5.37        5.64      2.66 o
   2   7   5      428.21      423.92      9.98 o
   3   7   5        0.08        2.90      1.69 o
   4   7   5      242.67      248.20      6.12 o
   5   7   5       23.10       15.99      3.15 o
   6   7   5       46.46       42.10      3.09 o
   7   7   5        9.73        6.84      2.69 o
   8   7   5        0.05        0.23      1.87 o
   9   7   5       22.36       26.23      3.01 o
  10   7   5        0.32        1.69      1.92 o
  11   7   5        0.10       -0.51      1.53 o
  -8   8   5       16.96        8.64      4.06 o
  -7   8   5        5.93        2.63      1.72 o
  -6   8   5       17.59        4.40      1.19 o
  -5   8   5       22.36       17.25      2.58 o
  -4   8   5      409.71      382.01     25.31 o
  -3   8   5      132.89      131.15      8.73 o
  -2   8   5       33.52       30.76      3.72 o
  -1   8   5        1.35        2.16      3.58 o
   0   8   5        3.29        1.45      2.43 o
   1   8   5        5.87        5.20      3.10 o
   2   8   5       13.96        5.93      5.39 o
   3   8   5        8.18        4.29      2.14 o
   4   8   5        6.19        6.02      1.56 o
   5   8   5       12.20        3.63      1.93 o
   6   8   5       18.40        6.63      2.74 o
   7   8   5       87.11      104.14     13.51 o
   8   8   5      109.79      106.80      9.46 o
 -18   0   6       82.36       87.53      3.95 o
 -16   0   6      154.32      172.18      5.03 o
 -14   0   6      247.37      236.33      5.44 o
 -12   0   6      362.40      366.55      6.95 o
 -10   0   6      432.47      463.50      7.46 o
  -8   0   6     1414.02     1418.29     15.84 o
  -6   0   6       90.12       88.63      1.78 o
  -4   0   6     1022.86      907.86      6.74 o
  -2   0   6      796.97      824.24      6.66 o
   0   0   6       61.28       73.85      1.97 o
   2   0   6    20983.44    21203.42    215.23 o
   4   0   6    23565.29    22978.31    244.33 o
   6   0   6     2215.22     2208.61     15.25 o
   8   0   6     1449.43     1661.04     12.72 o
  10   0   6      418.98      443.94      6.36 o
  12   0   6      175.99      165.24      5.06 o
  14   0   6        3.45        4.61      1.61 o
  16   0   6      269.38      224.25      5.49 o
  18   0   6        0.60        0.53      1.15 o
 -19   1   6       16.26        7.28      1.61 o
 -18   1   6        3.57        2.13      1.09 o
 -17   1   6        2.45        0.85      1.33 o
 -16   1   6        5.82        4.84      1.52 o
 -15   1   6        0.00        0.61      1.02 o
 -14   1   6      479.86      488.30      7.58 o
 -13   1   6        3.31        4.18      1.23 o
 -12   1   6        9.32       12.83      1.34 o
 -11   1   6        0.03        0.81      0.74 o
 -10   1   6        1.79        3.01      0.64 o
  -9   1   6      181.28      181.43      2.43 o
  -8   1   6      369.76      418.53      3.02 o
  -7   1   6      681.47      691.04      4.73 o
  -6   1   6      623.57      685.79      5.04 o
  -5   1   6     1954.27     1870.36     11.61 o
  -4   1   6     3987.38     4137.60     24.85 o
  -3   1   6     6670.61     6214.25     34.50 o
  -2   1   6       61.69       51.50      0.69 o
  -1   1   6     7486.58     6875.23     40.21 o
   0   1   6     4101.13     3782.49     20.82 o
   1   1   6    11721.94    10503.07     69.22 o
   2   1   6      692.47      659.76      3.72 o
   3   1   6      166.23      120.54      1.19 o
   4   1   6      356.83      328.66      2.20 o
   5   1   6      387.30      374.46      2.31 o
   6   1   6     4111.95     4566.99     25.29 o
   7   1   6      716.60      637.15      3.92 o
   8   1   6      581.72      558.08      3.53 o
   9   1   6     1335.86     1328.12      7.65 o
  10   1   6      644.28      621.52      4.89 o
  11   1   6       97.04       96.27      2.64 o
  12   1   6      441.77      473.54      5.72 o
  13   1   6      163.12      180.16      3.63 o
  14   1   6      367.22      316.99      4.36 o
  15   1   6        1.61        2.99      1.18 o
  16   1   6       56.80       63.27      2.68 o
  17   1   6        1.36        1.98      0.97 o
  18   1   6       64.86       80.56      3.35 o
 -18   2   6        0.29        0.25      1.02 o
 -17   2   6        6.31        6.56      1.80 o
 -16   2   6       23.76       27.38      2.52 o
 -15   2   6      306.85      343.34      5.93 o
 -14   2   6      664.36      708.56     10.19 o
 -13   2   6     1341.74     1384.79     15.86 o
 -12   2   6       14.48       11.70      1.54 o
 -11   2   6      206.31      215.97      4.83 o
 -10   2   6      138.06      116.56      2.04 o
  -9   2   6     2329.55     2332.83     19.29 o
  -8   2   6     2817.50     2894.31     18.00 o
  -7   2   6      180.65      183.72      1.67 o
  -6   2   6     5451.06     5546.43     43.93 o
  -5   2   6       43.30       38.66      0.67 o
  -4   2   6        0.80        2.03      0.32 o
  -3   2   6     2910.66     2907.10     15.39 o
  -2   2   6     3550.26     3510.27     20.88 o
  -1   2   6     2550.81     2595.88     13.06 o
   0   2   6      264.17      227.44      1.33 o
   1   2   6       21.35       10.21      0.44 o
   2   2   6      289.96      278.81      1.68 o
   3   2   6      394.53      377.04      2.34 o
   4   2   6     1352.94     1247.45      9.50 o
   5   2   6       27.18       27.11      0.87 o
   6   2   6      504.69      520.65      3.75 o
   7   2   6        0.34        1.75      0.56 o
   8   2   6       89.47       94.84      1.43 o
   9   2   6       19.06       17.63      0.99 o
  10   2   6       70.94       68.95      1.93 o
  11   2   6       80.57       79.95      2.16 o
  12   2   6        6.69        6.21      1.50 o
  13   2   6      251.31      265.03      5.34 o
  14   2   6      396.39      385.97      6.21 o
  15   2   6      157.50      157.44      4.48 o
  16   2   6      197.91      190.50      4.75 o
  17   2   6       60.47       59.48      2.33 o
 -18   3   6       10.88        7.81      1.93 o
 -17   3   6      182.39      200.93      4.56 o
 -16   3   6      242.52      265.56      5.62 o
 -15   3   6      401.97      450.95      7.12 o
 -14   3   6      812.37      864.16     16.67 o
 -13   3   6        1.52        2.61      1.57 o
 -12   3   6       44.65       47.27      2.46 o
 -11   3   6      150.49      157.23      5.04 o
 -10   3   6      165.57      146.73      3.21 o
  -9   3   6       39.02       33.20      1.86 o
  -8   3   6      721.92      701.34      5.80 o
  -7   3   6       67.49       85.56      1.84 o
  -6   3   6       13.47        6.76      0.58 o
  -5   3   6     1242.18     1403.61      8.55 o
  -4   3   6     1177.06     1192.76      6.72 o
  -3   3   6      108.79      151.78      1.34 o
  -2   3   6      127.39       79.06      1.09 o
  -1   3   6     1377.06     1410.26      7.79 o
   0   3   6      457.44      383.64      2.05 o
   1   3   6       17.32       21.16      0.59 o
   2   3   6       28.52       22.91      0.57 o
   3   3   6      304.23      299.02      2.27 o
   4   3   6     1016.93     1050.79      6.70 o
   5   3   6      944.19      878.97      5.94 o
   6   3   6        9.48       19.69      0.96 o
   7   3   6      558.47      616.76      5.12 o
   8   3   6      461.47      450.14      5.54 o
   9   3   6     1158.19     1187.90     13.33 o
  10   3   6      133.10      128.03      3.24 o
  11   3   6       14.73       11.26      1.93 o
  12   3   6      413.83      405.78      6.74 o
  13   3   6       12.96        9.90      1.84 o
  14   3   6       12.84       12.31      2.28 o
  15   3   6       32.07       29.24      2.65 o
  16   3   6        0.11        0.99      1.28 o
  17   3   6        5.15        2.22      1.46 o
 -17   4   6       76.91       82.33      2.39 o
 -16   4   6      225.03      237.62      4.43 o
 -15   4   6      217.38      224.34      4.18 o
 -14   4   6       93.83      101.88      5.57 o
 -13   4   6        7.36        9.78      2.02 o
 -12   4   6       36.46       31.49      2.05 o
 -11   4   6     1792.96     1749.87     43.75 o
 -10   4   6      184.81      172.98      3.49 o
  -9   4   6       18.60       20.16      1.77 o
  -8   4   6      271.89      237.98      3.56 o
  -7   4   6      590.60      643.87      6.15 o
  -6   4   6      219.21      224.06      2.82 o
  -5   4   6      235.91      273.54      2.76 o
  -4   4   6     2585.04     2617.30     17.11 o
  -3   4   6       74.14       65.11      1.17 o
  -2   4   6     3559.22     3908.89     32.94 o
  -1   4   6       37.33       35.09      0.88 o
   0   4   6     2340.00     2549.35     17.66 o
   1   4   6      298.12      309.69      2.24 o
   2   4   6      360.81      348.57      2.61 o
   3   4   6      277.88      263.11      2.82 o
   4   4   6      114.84      134.09      2.27 o
   5   4   6      457.61      469.85      4.39 o
   6   4   6     1326.36     1339.14     11.30 o
   7   4   6       67.71       66.74      2.28 o
   8   4   6      205.17      205.39      3.65 o
   9   4   6      526.83      511.80      6.71 o
  10   4   6       26.04       26.69      2.20 o
  11   4   6       27.05       27.46      2.19 o
  12   4   6      236.83      241.50      4.41 o
  13   4   6        1.94        1.52      1.29 o
  14   4   6      111.91      111.45      3.59 o
  15   4   6        1.76        1.01      1.07 o
  16   4   6        0.84        0.50      1.16 o
 -16   5   6        1.97        1.75      1.29 o
 -15   5   6        0.49        0.22      0.93 o
 -14   5   6      113.38      120.84      3.61 o
 -13   5   6      192.40      194.53      4.64 o
 -12   5   6      228.80      237.36     14.03 o
 -11   5   6      573.67      528.19     12.62 o
 -10   5   6      153.43      157.16      4.11 o
  -9   5   6       66.66       60.65      2.73 o
  -8   5   6        6.13        5.91      1.51 o
  -7   5   6      174.87      172.37      3.28 o
  -6   5   6       44.95       50.87      2.08 o
  -5   5   6     1252.57     1195.47     13.08 o
  -4   5   6      358.64      368.94      4.91 o
  -3   5   6      843.39      845.21      9.09 o
  -2   5   6      684.06      707.13      6.59 o
  -1   5   6      119.20      112.15      1.68 o
   0   5   6       16.34       24.74      1.24 o
   1   5   6      166.31      154.79      2.86 o
   2   5   6      127.27      122.05      3.12 o
   3   5   6      522.76      508.41      7.28 o
   4   5   6      681.98      703.23      9.39 o
   5   5   6       73.13       79.17      3.65 o
   6   5   6     1344.98     1426.06     18.18 o
   7   5   6       86.74       82.39      2.93 o
   8   5   6        0.81        0.72      1.64 o
   9   5   6       24.10       26.07      3.21 o
  10   5   6       49.55       49.87      4.17 o
  11   5   6       12.23       12.28      1.65 o
  12   5   6        0.10        1.33      1.26 o
  13   5   6       96.17       94.57      3.11 o
  14   5   6       56.27       47.67      4.39 o
  15   5   6      141.46      155.41      4.74 o
 -14   6   6       44.04       43.47      5.36 o
 -13   6   6        0.39        0.13      0.86 o
 -12   6   6      153.31      158.53      4.15 o
 -11   6   6       72.24       67.78      2.67 o
 -10   6   6      168.60      169.99      6.27 o
  -9   6   6      252.54      248.10      5.35 o
  -8   6   6        0.24       -0.07      1.69 o
  -7   6   6       82.60       98.48      4.08 o
  -6   6   6       11.91       10.95      2.35 o
  -5   6   6      255.89      238.91      5.85 o
  -4   6   6     2251.86     2192.47     29.80 o
  -3   6   6      405.95      395.43      6.39 o
  -2   6   6      309.59      284.35      6.41 o
  -1   6   6       89.99       88.89      3.26 o
   0   6   6      366.21      349.08      7.04 o
   1   6   6      164.23      159.24      4.54 o
   2   6   6       79.65       84.07      3.73 o
   3   6   6      183.35      160.88      4.24 o
   4   6   6       83.32       90.59      4.40 o
   5   6   6       56.46       55.33      3.44 o
   6   6   6      195.45      210.81      5.83 o
   7   6   6      150.49      142.47      5.18 o
   8   6   6       79.48       89.14      4.62 o
   9   6   6       18.10       19.37      3.34 o
  10   6   6       56.09       65.17      8.25 o
  11   6   6        6.62        9.23      3.56 o
  12   6   6       40.81       47.88      5.85 o
  13   6   6       32.56       31.06      5.26 o
 -12   7   6        2.48        2.12      2.49 o
 -11   7   6      140.96      125.88     18.37 o
 -10   7   6        7.99        3.46      1.99 o
  -9   7   6        3.06        2.52      1.42 o
  -8   7   6        0.86        0.68      1.28 o
  -7   7   6        8.00        9.11      1.89 o
  -6   7   6       21.82       24.13      2.47 o
  -5   7   6        0.01        1.44      2.55 o
  -4   7   6        4.55        6.33      3.14 o
  -3   7   6      872.40      842.87     19.99 o
  -2   7   6       17.96       23.34      3.22 o
  -1   7   6       39.25       40.83      5.13 o
   0   7   6       15.14       13.66      3.29 o
   1   7   6      334.85      346.32      7.93 o
   2   7   6      528.50      572.12     20.47 o
   3   7   6       38.14       43.04      2.95 o
   4   7   6      656.51      711.26     14.70 o
   5   7   6      510.60      525.81      8.89 o
   6   7   6        1.51        3.05      2.59 o
   7   7   6       54.88       62.45      3.87 o
   8   7   6      113.89      126.42      6.53 o
   9   7   6        1.93        1.32      1.87 o
  10   7   6        8.43        3.84      2.14 o
  11   7   6        3.02        1.88      1.87 o
  -8   8   6       42.62       50.24      8.23 o
  -7   8   6        1.09        6.95      6.52 o
  -6   8   6       60.24       47.82      6.97 o
  -5   8   6       24.70       12.61      3.23 o
  -4   8   6        9.64       11.13      2.59 o
  -3   8   6       76.28       73.00      8.84 o
  -2   8   6        6.07        2.55      2.52 o
  -1   8   6        6.61        5.73      3.00 o
   0   8   6       61.37       64.58      5.32 o
   1   8   6       37.46       47.70      5.03 o
   2   8   6       48.41       50.48     13.03 o
   3   8   6        0.10        0.72      2.38 o
   4   8   6        1.20       -0.15      0.99 o
   5   8   6        3.86        2.32      1.62 o
   6   8   6       84.83       82.02      3.45 o
   7   8   6      188.57      193.61     16.04 o
 -19   0   7      330.50      364.83     12.56 o
 -17   0   7      262.43      265.60      8.27 o
 -15   0   7      618.88      665.10     10.86 o
 -13   0   7     3120.56     3141.91     43.47 o
 -11   0   7       31.49       21.99      1.87 o
  -9   0   7      348.95      393.57      5.62 o
  -7   0   7      631.04      597.15      7.12 o
  -5   0   7     3615.59     3903.43     30.31 o
  -3   0   7     6347.57     5816.30     42.47 o
  -1   0   7     2117.51     2118.40     15.08 o
   1   0   7     2462.85     2536.97     17.68 o
   3   0   7    49916.44    52410.32    658.42 o
   5   0   7     3118.98     3320.43     24.63 o
   7   0   7     2326.49     2455.07     17.36 o
   9   0   7      257.44      235.52      3.24 o
  11   0   7       93.11      101.91      4.25 o
  13   0   7       83.29       74.15      3.06 o
  15   0   7       14.40        8.57      1.81 o
  17   0   7       69.71       57.64      5.67 o
 -19   1   7       12.84       11.31      1.55 o
 -18   1   7        5.19        1.29      1.13 o
 -17   1   7        7.21        5.50      1.45 o
 -16   1   7       28.09       28.19      2.23 o
 -15   1   7     1084.09     1108.73     13.86 o
 -14   1   7      386.30      409.40      5.84 o
 -13   1   7     1827.58     1796.98     20.41 o
 -12   1   7     1368.57     1322.20     15.14 o
 -11   1   7      479.73      445.04      7.93 o
 -10   1   7        8.23        6.21      0.61 o
  -9   1   7      410.24      419.33      3.42 o
  -8   1   7        0.15        0.88      0.45 o
  -7   1   7     3126.36     3330.83     23.18 o
  -6   1   7       43.19       63.54      1.09 o
  -5   1   7     3301.02     3481.38     20.58 o
  -4   1   7    10440.12    10437.86     65.64 o
  -3   1   7     1612.14     1570.57      7.40 o
  -2   1   7        6.71       11.90      0.49 o
  -1   1   7     5091.81     4780.78     29.20 o
   0   1   7     1825.15     1753.61     10.25 o
   1   1   7     4668.92     4250.22     22.78 o
   2   1   7       24.06       17.51      0.50 o
   3   1   7       31.29       31.18      0.76 o
   4   1   7        6.85        9.87      0.71 o
   5   1   7       26.86       20.56      0.72 o
   6   1   7     4259.62     4329.65     24.00 o
   7   1   7       31.65       34.25      0.92 o
   8   1   7      460.20      467.90      3.15 o
   9   1   7       33.00       34.63      0.95 o
  10   1   7      141.31      133.61      2.39 o
  11   1   7        9.23       12.75      1.44 o
  12   1   7      168.92      190.69      3.42 o
  13   1   7      109.73       98.70      2.78 o
  14   1   7       58.77       39.77      2.30 o
  15   1   7      270.93      235.24      4.41 o
  16   1   7      151.62      183.38      3.97 o
  17   1   7        1.26        1.30      1.15 o
  18   1   7        2.31        2.46      1.68 o
 -18   2   7        4.39        2.12      1.33 o
 -17   2   7       42.10       45.90      2.55 o
 -16   2   7       77.12       82.36      3.55 o
 -15   2   7      234.49      248.28      4.76 o
 -14   2   7      192.24      213.66      4.43 o
 -13   2   7      153.06      148.08      4.16 o
 -12   2   7      486.05      427.25      9.67 o
 -11   2   7      792.85      762.40     18.16 o
 -10   2   7       35.75       46.12      1.53 o
  -9   2   7      150.20      166.75      2.16 o
  -8   2   7      686.72      663.54      4.73 o
  -7   2   7       84.96       89.71      1.20 o
  -6   2   7     1833.95     1983.84     12.99 o
  -5   2   7      236.80      209.08      1.69 o
  -4   2   7      311.30      295.93      2.38 o
  -3   2   7     4985.30     5052.46     28.87 o
  -2   2   7        8.77       22.48      0.40 o
  -1   2   7     2139.30     2168.64     12.69 o
   0   2   7        0.83        3.33      0.36 o
   1   2   7       24.67       26.65      0.46 o
   2   2   7      168.66      131.86      1.06 o
   3   2   7      561.33      616.71      3.39 o
   4   2   7      389.93      406.19      2.89 o
   5   2   7      259.20      226.61      1.90 o
   6   2   7      161.63      179.17      1.94 o
   7   2   7      287.60      289.60      2.45 o
   8   2   7       28.65       29.17      0.89 o
   9   2   7        0.83        4.09      0.74 o
  10   2   7        0.00        0.80      0.95 o
  11   2   7       46.64       42.40      2.29 o
  12   2   7      190.76      204.04      4.58 o
  13   2   7       59.45       53.62      2.62 o
  14   2   7      348.84      363.63      6.21 o
  15   2   7        0.38        0.90      1.24 o
  16   2   7      238.77      244.40      4.54 o
  17   2   7        1.68        1.63      1.20 o
 -18   3   7       12.31        5.60      1.80 o
 -17   3   7        2.29        1.87      1.12 o
 -16   3   7        6.31        8.25      1.73 o
 -15   3   7      422.07      422.88      6.83 o
 -14   3   7      762.19      839.03     16.91 o
 -13   3   7      646.40      632.64      9.75 o
 -12   3   7      131.35      134.82      3.58 o
 -11   3   7     2987.32     2839.45     61.22 o
 -10   3   7      564.26      545.95      9.08 o
  -9   3   7      426.84      412.60      5.52 o
  -8   3   7      439.58      455.06      4.47 o
  -7   3   7      327.39      348.79      3.65 o
  -6   3   7      286.13      291.55      2.51 o
  -5   3   7     1668.34     1745.67     10.42 o
  -4   3   7     2649.14     2942.16     23.25 o
  -3   3   7     3215.02     3331.20     18.72 o
  -2   3   7       28.01       17.33      0.65 o
  -1   3   7     1188.18     1085.34      5.53 o
   0   3   7     1128.86     1188.89      6.10 o
   1   3   7     4448.34     4713.84     26.93 o
   2   3   7      183.18      190.27      1.42 o
   3   3   7       71.73       76.53      1.13 o
   4   3   7      167.97      175.69      1.75 o
   5   3   7       60.24       44.11      1.36 o
   6   3   7      184.99      224.61      2.54 o
   7   3   7      620.68      579.66      5.67 o
   8   3   7        2.19        1.26      0.99 o
   9   3   7        2.73        2.85      1.29 o
  10   3   7       42.55       53.65      2.40 o
  11   3   7      222.21      224.34      3.94 o
  12   3   7       73.69       60.90      3.52 o
  13   3   7       38.18       42.25      2.61 o
  14   3   7      396.63      372.46      6.87 o
  15   3   7        7.84        5.63      1.75 o
  16   3   7       32.91       23.27      2.37 o
  17   3   7        6.98        5.02      1.43 o
 -17   4   7       40.24       36.70      5.33 o
 -16   4   7        5.02        1.32      1.30 o
 -15   4   7       49.59       57.87      2.71 o
 -14   4   7      218.23      221.06      4.65 o
 -13   4   7      251.20      229.71      9.59 o
 -12   4   7       50.14       40.74      2.55 o
 -11   4   7      854.38      824.83     16.98 o
 -10   4   7       52.94       53.20      2.23 o
  -9   4   7      166.66      154.08      3.12 o
  -8   4   7       28.55       25.65      1.71 o
  -7   4   7       53.21       54.73      2.02 o
  -6   4   7      881.90      838.64      9.50 o
  -5   4   7      352.03      390.54      3.81 o
  -4   4   7       37.85       28.84      0.95 o
  -3   4   7       21.37       18.06      0.86 o
  -2   4   7      446.37      473.49      3.34 o
  -1   4   7      327.01      327.96      2.48 o
   0   4   7       90.75       90.19      1.31 o
   1   4   7      133.28      150.92      1.76 o
   2   4   7      284.01      298.37      2.72 o
   3   4   7       35.47       59.84      1.46 o
   4   4   7      932.70      977.53      8.81 o
   5   4   7      946.32      937.13      8.88 o
   6   4   7      174.22      199.76      2.74 o
   7   4   7        6.04        5.80      1.49 o
   8   4   7      197.60      184.32      3.85 o
   9   4   7       55.24       51.69      2.21 o
  10   4   7      179.54      176.94      4.29 o
  11   4   7      362.73      350.97      5.55 o
  12   4   7      133.39      133.44      3.41 o
  13   4   7       86.03       90.35      2.97 o
  14   4   7        5.84        6.47      1.75 o
  15   4   7       75.45       71.00      2.71 o
  16   4   7        3.86        4.95      1.40 o
 -16   5   7       72.17       85.01      4.81 o
 -15   5   7       59.13       57.61      2.39 o
 -14   5   7      167.60      167.20      3.19 o
 -13   5   7       53.84       59.36      2.57 o
 -12   5   7       11.31       11.07      1.61 o
 -11   5   7      162.89      148.53      3.90 o
 -10   5   7        3.31        3.69      1.71 o
  -9   5   7      205.06      211.37      3.78 o
  -8   5   7      339.77      322.03      5.84 o
  -7   5   7       16.74       24.40      1.90 o
  -6   5   7      209.22      213.95      3.73 o
  -5   5   7      215.17      210.80      4.41 o
  -4   5   7      982.41     1019.42     12.17 o
  -3   5   7      568.55      580.69      6.79 o
  -2   5   7      276.98      262.35      2.96 o
  -1   5   7       14.14       19.96      1.40 o
   0   5   7       56.36       44.06      1.68 o
   1   5   7      133.88      117.29      2.84 o
   2   5   7       22.39       23.28      2.21 o
   3   5   7      162.26      159.48      4.10 o
   4   5   7      175.88      191.57      4.70 o
   5   5   7      266.68      266.54      6.05 o
   6   5   7      198.30      215.81      5.69 o
   7   5   7       11.11        9.88      1.73 o
   8   5   7       82.82       74.83      4.17 o
   9   5   7       58.81       58.39      3.06 o
  10   5   7       20.32       17.06      2.23 o
  11   5   7        0.54        0.67      1.44 o
  12   5   7       68.91       63.30      4.98 o
  13   5   7       10.29        5.60      1.27 o
  14   5   7       16.23       11.26      1.41 o
 -14   6   7       54.33       55.60      6.68 o
 -13   6   7        6.32        2.57      1.05 o
 -12   6   7       43.76       42.50      2.25 o
 -11   6   7       34.21       27.99      2.33 o
 -10   6   7       16.59        8.43      1.89 o
  -9   6   7      142.86      143.73      4.25 o
  -8   6   7        1.44        0.10      1.26 o
  -7   6   7       73.69       77.50      4.31 o
  -6   6   7      325.42      301.09      7.21 o
  -5   6   7      592.45      540.15     12.96 o
  -4   6   7       67.12       61.79      3.13 o
  -3   6   7      233.31      243.99      5.74 o
  -2   6   7        0.03        3.06      2.20 o
  -1   6   7       21.54       21.90      2.51 o
   0   6   7     1482.31     1490.14     39.53 o
   1   6   7      349.83      353.25     12.56 o
   2   6   7       27.98       27.23      2.26 o
   3   6   7       16.95       16.82      2.03 o
   4   6   7       10.37       11.79      2.56 o
   5   6   7        4.85        9.74      2.29 o
   6   6   7        5.18        3.56      1.92 o
   7   6   7        5.64        6.00      2.44 o
   8   6   7        3.24        4.95      2.82 o
   9   6   7       78.96       87.12     10.84 o
  10   6   7       17.11       19.71      3.21 o
  11   6   7        2.23        2.06      2.46 o
  12   6   7      222.11      246.54      6.54 o
  13   6   7       88.31      103.68      4.12 o
 -12   7   7       13.62        7.84      5.71 o
 -11   7   7       16.11        8.09      1.88 o
 -10   7   7        0.01       -1.22      4.19 o
  -9   7   7       41.27       41.37      2.58 o
  -8   7   7       33.52       30.03      2.73 o
  -7   7   7      106.76      100.24      3.54 o
  -6   7   7      182.32      168.81      4.48 o
  -5   7   7        1.41        1.97      1.53 o
  -4   7   7       33.27       30.82      2.80 o
  -3   7   7       80.09       78.12      5.85 o
  -2   7   7       82.54       70.18      4.56 o
  -1   7   7        1.25        1.10      2.41 o
   0   7   7        4.46        3.16      2.11 o
   1   7   7       11.91       15.38      2.27 o
   2   7   7      377.41      357.49     17.24 o
   3   7   7       47.85       42.76      5.65 o
   4   7   7      107.91      114.00      4.52 o
   5   7   7      373.07      371.49      7.67 o
   6   7   7      105.86      119.00      4.50 o
   7   7   7      316.34      329.08      8.60 o
   8   7   7       15.05       12.21      2.97 o
   9   7   7        3.23        1.36      1.87 o
  10   7   7       17.56        6.12      2.25 o
  -8   8   7       19.80       11.73      5.72 o
  -7   8   7       22.66       11.66      4.04 o
  -6   8   7       72.45       73.98      9.54 o
  -5   8   7      132.32      116.97      7.03 o
  -4   8   7      324.27      282.17     12.52 o
  -3   8   7        0.08        1.97      2.52 o
  -2   8   7       56.13       57.15      5.26 o
  -1   8   7        3.83        2.15      2.81 o
   0   8   7        0.30        1.24      2.56 o
   1   8   7        0.22        1.31      2.42 o
   2   8   7        0.33        1.06      1.81 o
   3   8   7        4.02        1.98      1.98 o
   4   8   7        0.02        0.22      1.76 o
   5   8   7       10.89        6.45      2.25 o
   6   8   7        0.01       -0.27      1.17 o
   7   8   7        4.54        2.65      2.40 o
 -18   0   8        6.04        4.11      1.23 o
 -16   0   8      108.30      103.69      3.48 o
 -14   0   8      152.68      167.30      4.91 o
 -12   0   8      723.85      690.80     10.41 o
 -10   0   8      141.55      147.31      2.44 o
  -8   0   8     1331.64     1475.16     18.92 o
  -6   0   8      332.80      313.97      3.23 o
  -4   0   8      839.32      770.73      5.34 o
  -2   0   8     9133.84     8384.93     66.77 o
   0   0   8       26.57       34.59      1.48 o
   2   0   8     1557.59     1423.38      9.24 o
   4   0   8     4738.81     4617.29     46.18 o
   6   0   8    14812.71    15269.17    167.57 o
   8   0   8     1484.48     1386.97     12.06 o
  10   0   8      144.84      141.77      3.28 o
  12   0   8       70.29       69.42      3.44 o
  14   0   8        9.57       13.80      2.32 o
  16   0   8        3.72        2.25      1.34 o
  18   0   8        0.08       -0.37      2.36 o
 -19   1   8        2.57       -0.47      1.24 o
 -18   1   8       45.67       48.36      2.08 o
 -17   1   8       15.44       13.63      1.61 o
 -16   1   8      143.27      155.72      3.95 o
 -15   1   8      898.78      926.85     11.39 o
 -14   1   8      283.01      269.33      4.58 o
 -13   1   8      371.63      364.39      6.72 o
 -12   1   8       49.16       49.88      1.84 o
 -11   1   8       33.56       21.02      1.11 o
 -10   1   8      153.81      138.86      1.78 o
  -9   1   8       15.37       23.97      0.82 o
  -8   1   8      155.49      129.37      1.27 o
  -7   1   8     3293.38     3511.23     25.56 o
  -6   1   8     1570.72     1626.80     10.70 o
  -5   1   8      192.31      181.31      1.66 o
  -4   1   8     1332.86     1206.42      6.06 o
  -3   1   8     3467.81     3589.38     18.06 o
  -2   1   8      778.18      742.31      3.94 o
  -1   1   8     5039.31     4680.92     24.71 o
   0   1   8      585.27      551.84      2.96 o
   1   1   8     2343.96     2173.15     10.95 o
   2   1   8     1619.58     1554.62      7.46 o
   3   1   8      913.81      830.38      4.43 o
   4   1   8     2617.93     2613.84     15.47 o
   5   1   8      895.38      844.91      4.71 o
   6   1   8     1297.27     1368.15      7.10 o
   7   1   8        0.37        1.30      0.54 o
   8   1   8      503.75      486.64      3.21 o
   9   1   8      713.35      736.37      5.54 o
  10   1   8      231.67      245.57      3.41 o
  11   1   8       67.12       72.82      2.90 o
  12   1   8      523.97      504.96      6.91 o
  13   1   8       11.60        8.81      1.62 o
  14   1   8      202.43      159.16      3.29 o
  15   1   8      210.81      191.35      5.54 o
  16   1   8      224.23      209.69      4.00 o
  17   1   8        0.87        0.99      1.18 o
 -18   2   8        1.34        1.46      1.15 o
 -17   2   8        0.98        0.27      1.15 o
 -16   2   8       43.62       44.83      2.76 o
 -15   2   8      362.91      381.98      5.91 o
 -14   2   8      372.86      381.08      6.00 o
 -13   2   8     2640.39     2665.89     44.07 o
 -12   2   8        0.12       -0.79      1.04 o
 -11   2   8      439.90      402.22      8.22 o
 -10   2   8      733.98      711.81      9.44 o
  -9   2   8       63.90       64.93      1.49 o
  -8   2   8     1502.97     1499.94     12.95 o
  -7   2   8       12.80       11.88      0.62 o
  -6   2   8      486.87      453.50      3.45 o
  -5   2   8     2828.09     2972.82     19.75 o
  -4   2   8      334.01      352.75      2.59 o
  -3   2   8       23.80       28.24      0.66 o
  -2   2   8       17.19       14.29      0.44 o
  -1   2   8     2742.67     2838.74     14.42 o
   0   2   8      674.73      655.30      3.47 o
   1   2   8     1067.33     1003.07      5.38 o
   2   2   8      128.99      121.90      1.37 o
   3   2   8     1009.89      985.12      7.11 o
   4   2   8     1637.42     1687.98      9.38 o
   5   2   8      836.35      807.73      5.40 o
   6   2   8       65.36       55.34      1.05 o
   7   2   8       43.54       54.49      1.21 o
   8   2   8       64.81       59.67      1.56 o
   9   2   8      103.90      106.13      2.41 o
  10   2   8       89.99       84.77      2.70 o
  11   2   8      123.71      123.15      3.00 o
  12   2   8       14.28       17.29      2.11 o
  13   2   8       86.98       93.34      3.36 o
  14   2   8      141.70      185.37      4.20 o
  15   2   8        4.05        5.41      1.62 o
  16   2   8       38.56       45.78      2.33 o
  17   2   8       42.43       39.90      4.20 o
 -18   3   8       11.05        6.18      1.67 o
 -17   3   8        9.89        4.23      1.32 o
 -16   3   8       31.73       31.10      2.51 o
 -15   3   8     1479.29     1569.67     17.62 o
 -14   3   8      184.95      182.44      4.27 o
 -13   3   8     1961.40     1989.33     22.14 o
 -12   3   8     3116.45     3079.66     51.79 o
 -11   3   8      696.88      656.58     21.17 o
 -10   3   8      284.34      273.70      4.26 o
  -9   3   8      235.24      218.14      3.78 o
  -8   3   8       95.77       93.68      2.29 o
  -7   3   8       32.28       52.79      1.51 o
  -6   3   8      279.71      258.83      2.42 o
  -5   3   8     1649.90     1529.51     12.07 o
  -4   3   8      388.69      357.40      2.62 o
  -3   3   8     1285.53     1431.73      9.19 o
  -2   3   8       30.26       38.75      0.79 o
  -1   3   8     3661.27     3875.34     21.53 o
   0   3   8       85.24       79.12      1.11 o
   1   3   8      565.17      555.91      3.50 o
   2   3   8     2132.08     2131.89     12.11 o
   3   3   8        0.00        1.26      0.54 o
   4   3   8        3.64        3.98      0.82 o
   5   3   8       17.82       23.47      1.04 o
   6   3   8      416.55      406.98      3.38 o
   7   3   8        8.17        8.60      1.15 o
   8   3   8      269.17      265.00      3.75 o
   9   3   8      508.45      500.02      5.60 o
  10   3   8      313.23      327.84      4.71 o
  11   3   8      211.08      197.54      3.81 o
  12   3   8       10.98       13.38      1.92 o
  13   3   8      486.57      514.92      7.44 o
  14   3   8        2.90        5.54      2.14 o
  15   3   8       16.27       10.77      1.90 o
  16   3   8       29.54       30.41      2.38 o
 -17   4   8        1.21        0.07      0.95 o
 -16   4   8        0.04       -0.52      1.15 o
 -15   4   8       31.80       25.66      2.32 o
 -14   4   8      200.77      193.12      3.46 o
 -13   4   8       14.85       14.87      1.92 o
 -12   4   8      219.38      222.98      4.13 o
 -11   4   8      181.26      170.77      3.66 o
 -10   4   8       90.04       70.29      2.61 o
  -9   4   8      280.51      254.86      3.96 o
  -8   4   8       86.25       81.89      2.54 o
  -7   4   8        1.22        1.45      0.96 o
  -6   4   8      194.12      196.66      3.14 o
  -5   4   8        0.24        2.01      0.80 o
  -4   4   8      289.68      285.98      3.35 o
  -3   4   8        3.38        4.04      0.77 o
  -2   4   8      721.06      790.20      7.05 o
  -1   4   8     1234.25     1288.57      9.24 o
   0   4   8       45.48       60.40      1.10 o
   1   4   8      128.92      121.81      1.57 o
   2   4   8        6.07        9.30      0.83 o
   3   4   8      406.17      443.05      4.07 o
   4   4   8       39.68       38.46      1.93 o
   5   4   8        0.38        3.42      0.91 o
   6   4   8      553.26      536.98      8.64 o
   7   4   8       11.33        8.22      1.33 o
   8   4   8        0.00        0.69      1.02 o
   9   4   8      179.31      182.28      4.14 o
  10   4   8       71.53       83.47      2.73 o
  11   4   8       94.74      102.90      3.12 o
  12   4   8        4.90        3.25      1.50 o
  13   4   8        0.88        2.25      1.30 o
  14   4   8      140.87      113.77      3.17 o
  15   4   8        0.00        0.86      0.91 o
  16   4   8        9.23        7.88      1.76 o
 -16   5   8       56.79       65.84      3.58 o
 -15   5   8       24.02       19.12      1.76 o
 -14   5   8      469.61      498.98      6.31 o
 -13   5   8       71.92       71.52      2.40 o
 -12   5   8        0.16        0.92      1.20 o
 -11   5   8      145.77      147.77      4.34 o
 -10   5   8       89.57       89.77      2.69 o
  -9   5   8      186.21      172.64      4.36 o
  -8   5   8      141.23      143.00      3.91 o
  -7   5   8      353.10      370.62      6.08 o
  -6   5   8      600.71      601.38      8.31 o
  -5   5   8        0.10        2.69      1.42 o
  -4   5   8       32.75       29.49      2.05 o
  -3   5   8     1017.85      996.84      9.76 o
  -2   5   8      127.35      116.58      2.00 o
  -1   5   8       62.40       47.80      2.36 o
   0   5   8       20.29       22.42      1.93 o
   1   5   8       11.75       11.97      1.39 o
   2   5   8      467.43      467.95      6.97 o
   3   5   8      230.68      221.82      5.47 o
   4   5   8       30.57       34.53      2.72 o
   5   5   8        0.21        1.45      1.56 o
   6   5   8      118.74      122.91      3.38 o
   7   5   8        6.11        8.56      1.91 o
   8   5   8        8.09        8.43      1.64 o
   9   5   8       77.09       77.22      3.54 o
  10   5   8       48.22       48.77      4.72 o
  11   5   8        0.88        0.16      1.28 o
  12   5   8       31.33       28.95      3.45 o
  13   5   8       11.48        8.30      1.60 o
  14   5   8        4.94        3.22      1.28 o
 -14   6   8        0.00        0.61      1.24 o
 -13   6   8        7.27        4.80      1.76 o
 -12   6   8       54.33       53.55      2.91 o
 -11   6   8        9.45        9.12      1.95 o
 -10   6   8       70.19       66.92      3.06 o
  -9   6   8      276.15      277.79      6.33 o
  -8   6   8        4.18        5.16      1.70 o
  -7   6   8      182.41      170.61      4.43 o
  -6   6   8      284.80      282.82      5.65 o
  -5   6   8     1062.68     1060.47     14.41 o
  -4   6   8      154.13      168.72      4.36 o
  -3   6   8      710.25      696.88     11.52 o
  -2   6   8      346.75      341.46      7.58 o
  -1   6   8      111.82      120.18      3.10 o
   0   6   8     1271.28     1268.48     18.59 o
   1   6   8       74.72       59.39      3.12 o
   2   6   8      532.59      533.76      7.62 o
   3   6   8       20.41       20.87      2.36 o
   4   6   8       96.60       99.55      4.63 o
   5   6   8      148.05      149.29      4.69 o
   6   6   8       13.07       12.10      2.73 o
   7   6   8        6.25        5.89      2.15 o
   8   6   8       26.14       26.32      4.14 o
   9   6   8        1.87        1.44      2.09 o
  10   6   8       44.94       44.67      7.84 o
  11   6   8        9.09        7.56      2.90 o
  12   6   8       12.75        4.22      2.27 o
  13   6   8       61.39       75.11     12.01 o
 -12   7   8      103.23      123.16     65.46 o
 -11   7   8        3.02        2.65      1.41 o
 -10   7   8       56.50       49.43      3.17 o
  -9   7   8        9.06        5.59      2.00 o
  -8   7   8        0.41        0.38      1.35 o
  -7   7   8       88.19       84.54      3.40 o
  -6   7   8       15.18       12.01      1.96 o
  -5   7   8       14.21       12.49      2.06 o
  -4   7   8       55.95       51.40      4.03 o
  -3   7   8      211.62      207.30      6.33 o
  -2   7   8       37.64       44.06      3.21 o
  -1   7   8      135.77      122.38      5.43 o
   0   7   8      194.00      207.64      5.97 o
   1   7   8        3.20        3.16      1.72 o
   2   7   8      127.08      143.80      8.13 o
   3   7   8       56.26       58.08      3.74 o
   4   7   8      196.80      203.69      5.11 o
   5   7   8       55.45       61.13      3.38 o
   6   7   8      230.27      236.16      5.94 o
   7   7   8      152.84      162.96      7.42 o
   8   7   8      167.91      184.53      7.37 o
   9   7   8       78.76       85.21      4.29 o
  10   7   8       28.33       22.48      3.95 o
  -8   8   8        1.21       -5.69     10.20 o
  -7   8   8        0.19        0.86      3.02 o
  -6   8   8      192.05      170.14     19.86 o
  -5   8   8       90.78       96.38      6.74 o
  -4   8   8       18.56       14.57      3.43 o
  -3   8   8       69.68       59.35     12.88 o
  -2   8   8       12.36       11.88      5.41 o
  -1   8   8       24.30       26.24      4.54 o
   0   8   8      131.06      140.71      7.55 o
   1   8   8        1.12        1.90      2.20 o
   2   8   8       30.05       26.40      8.46 o
   3   8   8        0.56        0.95      1.32 o
   4   8   8        5.20        3.15      1.89 o
   5   8   8       13.58        8.90      3.44 o
   6   8   8        2.47        1.84      2.24 o
   7   8   8        1.60        1.94      1.86 o
 -19   0   9        4.33        1.64      1.58 o
 -17   0   9       98.40       90.19      5.16 o
 -15   0   9      548.17      549.85     13.05 o
 -13   0   9      707.55      692.37     11.50 o
 -11   0   9       56.22       50.53      1.95 o
  -9   0   9     1342.22     1419.21     16.18 o
  -7   0   9     5557.89     6327.26     72.09 o
  -5   0   9    26983.50    27682.82    292.17 o
  -3   0   9     2810.22     2677.91     18.11 o
  -1   0   9     3858.93     3807.93     25.66 o
   1   0   9      548.80      502.13      3.80 o
   3   0   9      643.77      586.19      4.64 o
   5   0   9     1430.88     1475.51     10.48 o
   7   0   9     1416.97     1323.62      9.22 o
   9   0   9      151.00      163.12      4.43 o
  11   0   9      118.69      114.76      3.75 o
  13   0   9       32.76       24.89      2.35 o
  15   0   9      106.77       98.10      4.83 o
  17   0   9        8.92        4.97      1.31 o
 -19   1   9        5.41        3.57      1.50 o
 -18   1   9        2.58        0.28      0.85 o
 -17   1   9       35.98       43.51      2.09 o
 -16   1   9      240.49      255.31      4.48 o
 -15   1   9     1815.88     1890.05     20.92 o
 -14   1   9      263.80      257.62      4.65 o
 -13   1   9     1147.55     1132.53     14.42 o
 -12   1   9        3.70        5.38      1.46 o
 -11   1   9        1.96        3.00      0.85 o
 -10   1   9       59.79       41.90      1.15 o
  -9   1   9      183.51      160.20      1.67 o
  -8   1   9      851.01      813.25      5.74 o
  -7   1   9      912.72     1068.91      5.90 o
  -6   1   9     1271.80     1301.72      8.00 o
  -5   1   9    10050.83    10520.16     66.49 o
  -4   1   9        0.01        3.61      0.53 o
  -3   1   9        0.11        4.74      0.56 o
  -2   1   9      278.72      249.79      1.69 o
  -1   1   9     8449.20     8179.95     47.81 o
   0   1   9      132.93      123.87      1.30 o
   1   1   9     2959.49     2984.92     15.09 o
   2   1   9     2298.30     2355.21     12.05 o
   3   1   9      274.71      259.32      1.74 o
   4   1   9     6833.27     6755.73     38.01 o
   5   1   9     2366.35     2356.58     15.57 o
   6   1   9     1138.75     1098.56      6.17 o
   7   1   9        0.85        0.85      0.47 o
   8   1   9      337.44      324.95      2.49 o
   9   1   9       94.11      102.36      1.64 o
  10   1   9     1063.88     1053.88     11.53 o
  11   1   9       21.20       19.30      1.98 o
  12   1   9       18.76       16.19      1.80 o
  13   1   9       41.93       28.66      2.00 o
  14   1   9      180.60      171.05      3.51 o
  15   1   9        0.17       -0.60      1.08 o
  16   1   9        0.30        0.01      1.01 o
  17   1   9       25.20       20.71      2.77 o
 -18   2   9        0.29        0.29      0.99 o
 -17   2   9       11.04       11.80      1.90 o
 -16   2   9       22.45       24.65      1.91 o
 -15   2   9       11.35       12.01      2.14 o
 -14   2   9       73.46       77.16      3.32 o
 -13   2   9      110.28      113.91      3.73 o
 -12   2   9       44.56       48.70      2.31 o
 -11   2   9      469.56      435.37      9.69 o
 -10   2   9       18.22       20.18      1.30 o
  -9   2   9       89.20       89.51      1.79 o
  -8   2   9     2159.14     2177.36     18.85 o
  -7   2   9       57.84       29.59      0.89 o
  -6   2   9      406.30      392.87      2.80 o
  -5   2   9     2040.53     2058.40     11.60 o
  -4   2   9      746.59      794.04      4.75 o
  -3   2   9     1316.30     1391.04      7.31 o
  -2   2   9       72.10       50.33      0.63 o
  -1   2   9     4149.87     4368.53     24.66 o
   0   2   9      138.60      157.15      1.25 o
   1   2   9     1653.31     1574.03      8.36 o
   2   2   9     1580.65     1636.32      8.98 o
   3   2   9        3.96        7.42      0.60 o
   4   2   9      389.37      408.79      3.71 o
   5   2   9      973.42      983.46      6.48 o
   6   2   9      271.38      242.10      2.48 o
   7   2   9       21.09       30.98      1.07 o
   8   2   9      194.45      193.72      2.49 o
   9   2   9      123.89      137.95      2.90 o
  10   2   9      295.39      309.24      4.93 o
  11   2   9      432.61      446.75      6.03 o
  12   2   9      629.82      593.63      8.35 o
  13   2   9      122.61      130.47      3.51 o
  14   2   9      491.79      502.09      7.95 o
  15   2   9        9.79       10.36      1.70 o
  16   2   9       79.43       75.52      3.53 o
  17   2   9       39.30       35.52      3.88 o
 -18   3   9       19.29       20.27      2.77 o
 -17   3   9       27.94       28.31      2.29 o
 -16   3   9       67.28       69.04      2.63 o
 -15   3   9       51.44       53.36      2.48 o
 -14   3   9      841.08      871.13     10.53 o
 -13   3   9       43.68       46.95      2.80 o
 -12   3   9     1783.81     1745.66     31.60 o
 -11   3   9      124.43      104.75      2.99 o
 -10   3   9      213.28      209.94      3.61 o
  -9   3   9      344.86      305.29      4.37 o
  -8   3   9      760.21      730.14      7.31 o
  -7   3   9      109.04      111.77      1.67 o
  -6   3   9     2478.58     2515.95     15.87 o
  -5   3   9     1062.86     1044.06      8.01 o
  -4   3   9        0.09        3.31      0.58 o
  -3   3   9     3121.87     3359.30     21.56 o
  -2   3   9     2441.63     2662.31     17.18 o
  -1   3   9     2498.05     2737.25     16.81 o
   0   3   9     1197.07     1260.97      7.13 o
   1   3   9      696.11      696.18      4.29 o
   2   3   9      441.44      496.40      3.32 o
   3   3   9       10.24       12.98      0.75 o
   4   3   9     1338.11     1425.46     10.58 o
   5   3   9      167.40      139.02      1.84 o
   6   3   9       12.73       15.62      1.01 o
   7   3   9       61.84       54.15      1.82 o
   8   3   9      332.54      304.86      4.62 o
   9   3   9      718.68      739.54      7.74 o
  10   3   9       25.13       23.76      1.74 o
  11   3   9     1061.66     1078.98     11.97 o
  12   3   9      187.08      209.02      4.47 o
  13   3   9      102.18      112.28      4.17 o
  14   3   9       42.37       55.45      3.11 o
  15   3   9       11.14        7.50      1.84 o
  16   3   9        2.59        2.07      1.33 o
 -17   4   9      277.44      299.44      4.72 o
 -16   4   9       61.93       61.90      2.92 o
 -15   4   9      487.12      482.76     16.27 o
 -14   4   9       13.78       11.64      1.82 o
 -13   4   9      116.25      110.21      5.11 o
 -12   4   9       14.58       13.31      1.73 o
 -11   4   9        4.94        3.37      1.34 o
 -10   4   9      497.03      500.27      6.10 o
  -9   4   9      506.73      490.94      6.01 o
  -8   4   9      505.26      461.16      5.60 o
  -7   4   9       52.82       51.97      1.87 o
  -6   4   9      162.93      154.60      3.27 o
  -5   4   9     1015.38     1054.49     12.84 o
  -4   4   9      739.87      757.14      5.85 o
  -3   4   9      140.15      116.74      2.19 o
  -2   4   9      230.33      238.22      2.73 o
  -1   4   9       41.05       38.05      1.19 o
   0   4   9       40.49       46.16      1.06 o
   1   4   9        2.64        8.97      0.78 o
   2   4   9      120.29      140.40      1.85 o
   3   4   9      334.47      354.70      3.84 o
   4   4   9     1144.09     1158.64     10.47 o
   5   4   9      119.98      118.18      3.57 o
   6   4   9        4.34        5.63      1.37 o
   7   4   9      299.71      305.02      5.73 o
   8   4   9      131.93      126.34      3.33 o
   9   4   9       22.11       24.61      1.80 o
  10   4   9       78.38       79.08      2.70 o
  11   4   9       52.43       56.81      2.25 o
  12   4   9        3.55        2.02      1.23 o
  13   4   9      187.45      191.11      3.87 o
  14   4   9       49.51       46.62      2.60 o
  15   4   9        5.24        3.65      1.34 o
 -15   5   9        0.13        0.72      0.72 o
 -14   5   9       11.05        6.62      1.19 o
 -13   5   9        7.63        6.99      1.44 o
 -12   5   9       20.52       14.91      1.60 o
 -11   5   9       13.08       14.87      1.97 o
 -10   5   9       27.08       23.71      2.48 o
  -9   5   9      113.61      100.95      3.75 o
  -8   5   9        2.36        1.47      1.48 o
  -7   5   9      120.79      122.03      4.07 o
  -6   5   9      482.59      483.33      7.51 o
  -5   5   9      107.42       98.95      3.23 o
  -4   5   9      903.01      900.33     10.97 o
  -3   5   9       34.06       32.54      1.74 o
  -2   5   9       21.49       21.15      1.61 o
  -1   5   9        0.95        3.09      1.11 o
   0   5   9      195.71      188.97      3.92 o
   1   5   9      344.67      337.59      5.25 o
   2   5   9        0.48        4.45      1.62 o
   3   5   9       82.16       85.62      3.44 o
   4   5   9      685.20      739.46     10.30 o
   5   5   9        9.93       13.17      2.48 o
   6   5   9       10.40       10.17      1.79 o
   7   5   9        7.39        7.97      1.78 o
   8   5   9      102.94      112.84      3.39 o
   9   5   9        1.29        1.11      1.28 o
  10   5   9       62.14       62.86      4.90 o
  11   5   9        3.34        3.56      1.62 o
  12   5   9      285.87      290.14      6.44 o
  13   5   9      412.76      490.02      8.93 o
  14   5   9       33.27       42.55      3.04 o
 -14   6   9       75.92       85.93      2.84 o
 -13   6   9        6.93        5.72      1.67 o
 -12   6   9       28.24       14.91      2.22 o
 -11   6   9        0.64       -0.07      1.15 o
 -10   6   9       24.22       22.56      2.44 o
  -9   6   9       96.15      100.59      3.58 o
  -8   6   9       12.43        9.66      1.92 o
  -7   6   9       45.44       41.13      2.58 o
  -6   6   9        0.06       -0.24      1.31 o
  -5   6   9       24.52       26.63      2.68 o
  -4   6   9       12.67       19.28      2.22 o
  -3   6   9       89.54       91.95      6.43 o
  -2   6   9      747.48      789.72     10.84 o
  -1   6   9      171.32      149.56      4.36 o
   0   6   9      647.30      621.46     21.50 o
   1   6   9      250.59      246.07      9.24 o
   2   6   9     1409.97     1440.30     28.85 o
   3   6   9      208.56      220.99      4.82 o
   4   6   9      306.86      315.87      6.72 o
   5   6   9      266.82      260.52      5.63 o
   6   6   9       89.47       88.08      3.98 o
   7   6   9      135.64      146.86      4.61 o
   8   6   9        0.46        0.02      1.49 o
   9   6   9        0.01        0.60      1.91 o
  10   6   9       15.06       12.03      3.42 o
  11   6   9       28.22       34.21      6.03 o
  12   6   9       71.55       70.34      8.18 o
 -11   7   9       11.31        4.88      1.60 o
 -10   7   9        2.17        3.01      2.36 o
  -9   7   9       13.86        7.56      1.96 o
  -8   7   9        0.70        0.40      1.61 o
  -7   7   9       39.78       43.15      2.86 o
  -6   7   9       24.71       27.22      2.70 o
  -5   7   9       18.52       10.58      2.87 o
  -4   7   9      106.10       95.90      4.34 o
  -3   7   9      257.77      249.09      5.80 o
  -2   7   9       10.01       11.91      2.36 o
  -1   7   9        4.54        7.06      2.02 o
   0   7   9       12.31       14.03      2.85 o
   1   7   9        0.27        3.07      1.68 o
   2   7   9       16.03       17.71      3.07 o
   3   7   9      266.83      262.58      9.44 o
   4   7   9        2.17        2.14      1.83 o
   5   7   9       43.31       54.31      4.81 o
   6   7   9        0.00       -0.37      1.18 o
   7   7   9       34.13       27.26      4.05 o
   8   7   9       97.93       95.94      4.43 o
   9   7   9      198.21      218.17      5.78 o
  10   7   9       74.90       86.72     10.16 o
  -8   8   9       77.31       71.80      9.96 o
  -7   8   9       16.34        8.49      3.67 o
  -6   8   9       22.16       13.20      2.99 o
  -5   8   9       15.34        7.95      3.99 o
  -4   8   9       33.73       33.51      4.34 o
  -3   8   9       32.54       26.44      4.36 o
  -2   8   9        0.03        0.01      3.16 o
  -1   8   9        3.06        0.43      2.60 o
   0   8   9        5.37        3.38      3.31 o
   1   8   9       89.23       77.41      6.57 o
   2   8   9      109.03      119.68      5.88 o
   3   8   9        0.44        0.93      1.40 o
   4   8   9        6.21        3.54      1.89 o
   5   8   9        0.02        0.49      1.71 o
   6   8   9        9.35        4.76      2.53 o
 -18   0  10       16.92       10.37      2.46 o
 -16   0  10      185.61      205.26      8.70 o
 -14   0  10     1330.12     1321.96     24.47 o
 -12   0  10      929.49      869.10     17.17 o
 -10   0  10      883.50      870.34     14.22 o
  -8   0  10      268.96      274.86      3.18 o
  -6   0  10     2079.81     2440.35     21.63 o
  -4   0  10      457.12      432.44      3.66 o
  -2   0  10      510.27      522.29      4.22 o
   0   0  10       86.74      104.53      1.53 o
   2   0  10      520.40      558.54      4.11 o
   4   0  10      343.01      355.22      4.66 o
   6   0  10     8373.15     8923.41     74.02 o
   8   0  10      482.29      492.76      5.84 o
  10   0  10      469.79      481.51      7.67 o
  12   0  10       15.04       10.60      2.07 o
  14   0  10        6.25        5.38      2.22 o
  16   0  10      220.13      232.79      5.86 o
 -19   1  10        0.37       -0.57      1.69 o
 -18   1  10       67.37       68.92      2.64 o
 -17   1  10      168.61      169.06      3.39 o
 -16   1  10       15.84       16.58      2.05 o
 -15   1  10      266.72      277.95      4.98 o
 -14   1  10       46.62       46.53      2.28 o
 -13   1  10       55.67       57.33      2.52 o
 -12   1  10      595.76      586.71     10.37 o
 -11   1  10       34.06       40.68      1.52 o
 -10   1  10       13.31       12.78      0.87 o
  -9   1  10       31.16       29.94      1.15 o
  -8   1  10       32.51       37.46      0.85 o
  -7   1  10     1579.96     1749.53     12.44 o
  -6   1  10     1960.55     2038.79     12.83 o
  -5   1  10       23.54       32.44      0.94 o
  -4   1  10      256.04      253.42      1.85 o
  -3   1  10     4709.62     4669.21     24.00 o
  -2   1  10      324.76      321.45      2.07 o
  -1   1  10      198.94      200.90      1.59 o
   0   1  10     3520.90     3436.14     17.38 o
   1   1  10      992.15      907.16      5.25 o
   2   1  10     1045.68     1065.49      5.64 o
   3   1  10     1514.54     1582.26      7.78 o
   4   1  10     2432.58     2575.87     13.02 o
   5   1  10      936.29      892.05      4.76 o
   6   1  10     3517.77     3377.83     23.42 o
   7   1  10      424.68      373.47      2.75 o
   8   1  10      656.47      628.01      4.80 o
   9   1  10       16.48       12.14      1.23 o
  10   1  10       19.39       21.20      1.87 o
  11   1  10      655.83      631.00      7.52 o
  12   1  10        4.02        1.89      1.25 o
  13   1  10        1.16        1.89      1.20 o
  14   1  10      124.04      112.96      2.68 o
  15   1  10        8.52        7.28      1.84 o
  16   1  10        8.40        4.25      1.11 o
  17   1  10       54.30       53.40      2.50 o
 -18   2  10       37.19       39.43      2.14 o
 -17   2  10       22.35       18.02      1.95 o
 -16   2  10        0.08       -0.41      1.15 o
 -15   2  10      645.13      695.35      8.69 o
 -14   2  10       17.47       16.06      1.70 o
 -13   2  10        2.77        2.16      1.56 o
 -12   2  10     1171.44     1155.49     19.50 o
 -11   2  10      183.20      152.61      3.87 o
 -10   2  10      125.48      111.80      2.43 o
  -9   2  10      654.14      629.94      5.12 o
  -8   2  10      187.67      195.03      2.18 o
  -7   2  10     1454.41     1516.24     11.21 o
  -6   2  10      189.19      208.35      2.09 o
  -5   2  10      492.94      554.23      3.47 o
  -4   2  10      415.15      418.84      3.01 o
  -3   2  10     1894.84     1891.05      9.87 o
  -2   2  10        1.77        4.57      0.36 o
  -1   2  10       28.65       37.83      0.89 o
   0   2  10      305.54      302.10      2.06 o
   1   2  10       20.05       21.56      0.75 o
   2   2  10        5.97        9.71      0.78 o
   3   2  10     1958.35     2005.15     11.84 o
   4   2  10      287.14      296.84      2.73 o
   5   2  10      146.53      168.39      1.83 o
   6   2  10       33.78       34.29      1.07 o
   7   2  10        4.03        4.01      0.76 o
   8   2  10        0.36        1.93      0.96 o
   9   2  10       41.87       52.80      2.12 o
  10   2  10      327.86      328.11      5.50 o
  11   2  10       49.05       49.53      2.72 o
  12   2  10      414.58      458.55      6.64 o
  13   2  10       45.75       39.03      2.42 o
  14   2  10      147.78      140.36      3.39 o
  15   2  10       22.88       20.61      2.00 o
  16   2  10        0.27        0.44      1.06 o
  17   2  10       40.60       45.21      2.65 o
 -18   3  10        0.20        0.79      1.20 o
 -17   3  10        1.76        1.14      1.04 o
 -16   3  10       95.47       96.28      2.96 o
 -15   3  10       14.49       13.37      1.97 o
 -14   3  10      143.86      137.68      3.83 o
 -13   3  10      222.92      246.85      4.66 o
 -12   3  10      441.00      429.86      8.52 o
 -11   3  10      339.04      341.39      6.61 o
 -10   3  10       63.14       64.26      2.38 o
  -9   3  10       96.86       83.11      2.39 o
  -8   3  10      112.62      107.95      2.27 o
  -7   3  10     1094.89     1168.21      7.60 o
  -6   3  10       34.57       34.55      0.97 o
  -5   3  10     1656.78     1836.58     12.13 o
  -4   3  10      523.19      601.90      3.88 o
  -3   3  10        1.23        4.66      0.77 o
  -2   3  10       79.58       82.57      1.40 o
  -1   3  10       31.26        7.67      0.75 o
   0   3  10      762.26      682.85      4.26 o
   1   3  10      371.33      388.48      2.80 o
   2   3  10        0.44        1.70      0.59 o
   3   3  10     1343.06     1377.26      8.69 o
   4   3  10      489.06      490.38      3.91 o
   5   3  10      164.08      170.54      2.28 o
   6   3  10      199.98      187.09      2.90 o
   7   3  10      668.06      647.37      6.94 o
   8   3  10       28.06       33.27      1.84 o
   9   3  10        0.01        3.14      1.28 o
  10   3  10     2868.30     2947.16     28.37 o
  11   3  10       30.98       36.79      1.93 o
  12   3  10     1032.80     1032.91     12.61 o
  13   3  10      595.30      588.90      8.12 o
  14   3  10        7.16        6.85      1.91 o
  15   3  10        2.38        1.36      1.50 o
  16   3  10       41.02       38.81      1.90 o
 -17   4  10       11.51        4.37      1.61 o
 -16   4  10       68.13       71.98      2.48 o
 -15   4  10      743.05      781.13     19.08 o
 -14   4  10       40.23       37.04      2.04 o
 -13   4  10       11.32       11.02      1.54 o
 -12   4  10       12.09       10.51      1.55 o
 -11   4  10       66.36       72.79      2.40 o
 -10   4  10      324.04      283.26      5.24 o
  -9   4  10      637.61      640.05      7.45 o
  -8   4  10       45.82       36.84      2.08 o
  -7   4  10      275.35      277.81      4.48 o
  -6   4  10      130.69      132.80      3.19 o
  -5   4  10       67.55       64.34      1.89 o
  -4   4  10       77.64       92.21      1.78 o
  -3   4  10       42.24       49.42      1.43 o
  -2   4  10      163.88      172.43      2.46 o
  -1   4  10      498.70      531.51      4.33 o
   0   4  10      745.30      779.56      5.22 o
   1   4  10      474.66      531.95      4.19 o
   2   4  10      391.05      431.95      3.96 o
   3   4  10     1057.82     1087.45     10.09 o
   4   4  10      853.44      867.69      8.79 o
   5   4  10     1369.39     1346.12     13.88 o
   6   4  10      222.72      207.87      4.80 o
   7   4  10      238.50      213.08      4.31 o
   8   4  10       35.44       30.91      2.26 o
   9   4  10       16.35       16.12      2.11 o
  10   4  10       19.92       17.28      1.91 o
  11   4  10       31.19       32.86      1.96 o
  12   4  10      145.48      131.77      3.25 o
  13   4  10      106.68      108.62      2.94 o
  14   4  10       61.37       59.22      2.12 o
  15   4  10       36.36       34.05      4.88 o
 -15   5  10       70.38       62.74      5.66 o
 -14   5  10        8.89        4.70      1.16 o
 -13   5  10        2.41        0.67      0.87 o
 -12   5  10       17.06       16.11      2.05 o
 -11   5  10       68.61       61.45      3.05 o
 -10   5  10       14.61       21.51      2.28 o
  -9   5  10       61.99       56.01      2.91 o
  -8   5  10      285.67      287.43      6.43 o
  -7   5  10      888.95      915.23     11.89 o
  -6   5  10      986.84     1028.25     12.96 o
  -5   5  10     2261.67     2300.09     26.96 o
  -4   5  10      301.53      289.90      5.41 o
  -3   5  10      108.13      102.35      2.44 o
  -2   5  10        7.09        4.01      1.18 o
  -1   5  10      147.40      145.16      3.19 o
   0   5  10       29.24       27.72      2.22 o
   1   5  10        0.50        2.88      1.43 o
   2   5  10      194.61      186.41      4.27 o
   3   5  10     1015.78     1045.85     13.28 o
   4   5  10       17.63       26.12      2.81 o
   5   5  10        0.05        4.05      2.14 o
   6   5  10        0.58        1.78      1.42 o
   7   5  10        0.90        2.67      1.52 o
   8   5  10       91.27       93.69      3.17 o
   9   5  10        0.05        1.26      1.30 o
  10   5  10       39.75       43.53      2.55 o
  11   5  10       24.32       21.37      2.23 o
  12   5  10      232.23      247.01      6.20 o
  13   5  10        3.51        2.80      1.00 o
  14   5  10       83.75       96.87      7.18 o
 -14   6  10        6.78        1.48      1.30 o
 -13   6  10       12.21       12.31      2.69 o
 -12   6  10        0.02        0.97      1.31 o
 -11   6  10      101.84       97.67      3.42 o
 -10   6  10       18.23       13.98      2.09 o
  -9   6  10       66.93       69.77      3.15 o
  -8   6  10      149.30      142.01      4.13 o
  -7   6  10        1.47        2.56      1.57 o
  -6   6  10      279.96      281.69      5.27 o
  -5   6  10      165.95      166.13      4.36 o
  -4   6  10       78.62       91.69      3.50 o
  -3   6  10      249.62      275.42      6.71 o
  -2   6  10      549.47      575.61      9.41 o
  -1   6  10       17.11       20.84      2.07 o
   0   6  10      328.37      324.67     12.01 o
   1   6  10      184.88      190.26      5.44 o
   2   6  10        6.07        5.27      2.25 o
   3   6  10      457.45      449.29      7.51 o
   4   6  10      231.52      237.82      6.01 o
   5   6  10      238.92      240.90      5.17 o
   6   6  10       58.82       64.21      3.17 o
   7   6  10        2.28        1.79      1.76 o
   8   6  10       73.86       80.89      3.39 o
   9   6  10        2.69        1.91      2.25 o
  10   6  10       15.99       16.85      3.04 o
  11   6  10       33.90       42.74      5.03 o
  12   6  10       56.79       52.12      6.00 o
 -11   7  10        7.04        2.74      1.56 o
 -10   7  10       57.47       59.00      4.01 o
  -9   7  10        0.01        0.49      1.45 o
  -8   7  10      196.69      184.20      4.79 o
  -7   7  10        9.80       12.81      2.17 o
  -6   7  10      112.30       90.66      3.44 o
  -5   7  10      119.32      108.72      5.66 o
  -4   7  10       12.87       14.24      2.56 o
  -3   7  10       38.36       32.92      3.28 o
  -2   7  10       65.35       62.91      3.52 o
  -1   7  10       51.42       50.99      3.43 o
   0   7  10       19.63       21.97      2.72 o
   1   7  10       27.32       28.25      2.24 o
   2   7  10        7.87       14.64      2.53 o
   3   7  10        6.35        5.36      2.24 o
   4   7  10      225.11      235.53      6.15 o
   5   7  10        4.51        1.91      1.51 o
   6   7  10        1.43        1.59      1.38 o
   7   7  10        2.08        1.00      1.66 o
   8   7  10        2.18        1.59      1.72 o
   9   7  10       33.25       36.90      6.23 o
  10   7  10       54.63       52.40      6.50 o
  -7   8  10       29.67       17.48      5.57 o
  -6   8  10       13.46        6.28      2.65 o
  -5   8  10        5.52        2.06      4.84 o
  -4   8  10       11.31        5.98      3.42 o
  -3   8  10        1.73        0.78      2.38 o
  -2   8  10        0.11        1.71      4.68 o
  -1   8  10        0.04        0.09      2.71 o
   0   8  10       33.22       27.60      6.22 o
   1   8  10        2.34        2.05      1.94 o
   2   8  10      180.56      197.81      9.70 o
   3   8  10       23.72       18.26      5.29 o
   4   8  10        8.46        4.86      1.95 o
   5   8  10       22.62        8.85      2.32 o
   6   8  10        0.74        2.24      2.38 o
 -19   0  11        4.28        3.14      2.36 o
 -17   0  11      155.15      163.29      5.79 o
 -15   0  11     1135.90     1156.11     25.27 o
 -13   0  11      125.46      107.48      3.88 o
 -11   0  11       49.77       40.48      2.14 o
  -9   0  11      141.42      102.86      1.99 o
  -7   0  11     3443.87     3730.91     31.09 o
  -5   0  11     1688.54     1842.25     13.31 o
  -3   0  11     5376.36     5410.36     40.54 o
  -1   0  11     1538.55     1383.88      9.08 o
   1   0  11     2382.61     2398.64     15.93 o
   3   0  11     2912.30     3082.44     23.56 o
   5   0  11     4548.54     5085.92     45.77 o
   7   0  11      329.61      301.60      3.10 o
   9   0  11      858.40      878.07     12.71 o
  11   0  11     1126.48     1131.71     18.86 o
  13   0  11       21.45       24.33      3.04 o
  15   0  11        0.95        0.60      1.55 o
  17   0  11       14.37        6.56      2.85 o
 -19   1  11       15.95        8.78      1.74 o
 -18   1  11        0.71        1.22      0.96 o
 -17   1  11        0.92        0.62      1.12 o
 -16   1  11        1.47        1.06      1.19 o
 -15   1  11      233.20      250.95      4.66 o
 -14   1  11       89.12       92.42      2.80 o
 -13   1  11      528.01      526.72      7.03 o
 -12   1  11      301.97      278.23      5.91 o
 -11   1  11       80.36       66.00      2.24 o
 -10   1  11        0.00        0.39      0.57 o
  -9   1  11        3.70        5.70      0.78 o
  -8   1  11      453.40      446.95      3.75 o
  -7   1  11     4399.94     4723.27     32.18 o
  -6   1  11      227.26      208.67      1.73 o
  -5   1  11     3336.73     3876.78     20.55 o
  -4   1  11       25.96       30.60      0.78 o
  -3   1  11      166.59      177.45      1.22 o
  -2   1  11      448.41      410.47      2.46 o
  -1   1  11      438.62      457.49      2.74 o
   0   1  11     1767.18     1731.89      8.52 o
   1   1  11    13497.94    13631.32     90.11 o
   2   1  11     1736.76     1807.28      9.46 o
   3   1  11     2552.55     2653.97     13.79 o
   4   1  11     1906.96     2094.87     12.30 o
   5   1  11     1638.92     1611.73      9.40 o
   6   1  11     3351.62     3143.17     19.25 o
   7   1  11      817.05      834.77      5.26 o
   8   1  11     3424.64     3332.81     23.94 o
   9   1  11       97.51      102.28      2.59 o
  10   1  11       31.31       34.19      2.18 o
  11   1  11        7.53        7.13      1.59 o
  12   1  11      395.96      384.14      5.46 o
  13   1  11       65.22       59.65      2.55 o
  14   1  11      104.40      114.28      3.29 o
  15   1  11       35.26       37.65      2.84 o
  16   1  11        0.05        1.41      1.09 o
  17   1  11       21.18       16.64      2.80 o
 -18   2  11        5.10        2.71      1.45 o
 -17   2  11       18.01       13.04      2.24 o
 -16   2  11        0.47        0.17      0.94 o
 -15   2  11        2.54        2.45      1.46 o
 -14   2  11      238.37      243.06      4.37 o
 -13   2  11       17.59       16.20      1.78 o
 -12   2  11      431.36      419.82      7.06 o
 -11   2  11       19.76       18.62      1.69 o
 -10   2  11      481.39      439.55      6.02 o
  -9   2  11        3.96        5.61      0.89 o
  -8   2  11      812.48      846.52      8.00 o
  -7   2  11       46.00       28.77      1.06 o
  -6   2  11      688.46      647.96      4.20 o
  -5   2  11      384.77      463.38      3.05 o
  -4   2  11      737.59      807.86      4.97 o
  -3   2  11     5507.53     5840.93     34.40 o
  -2   2  11        7.98        5.63      0.65 o
  -1   2  11      145.54      167.16      1.64 o
   0   2  11     1748.05     1817.06      9.60 o
   1   2  11     1707.39     1732.15      9.31 o
   2   2  11        4.57        4.18      0.57 o
   3   2  11      927.16      925.49      6.70 o
   4   2  11      447.98      421.71      3.63 o
   5   2  11       62.34       40.99      1.18 o
   6   2  11      384.87      396.10      3.02 o
   7   2  11      108.92      109.91      1.78 o
   8   2  11       91.22       82.70      2.38 o
   9   2  11       13.73       13.51      1.54 o
  10   2  11       76.68       73.50      2.59 o
  11   2  11        0.55        0.52      1.31 o
  12   2  11        6.32       14.38      2.08 o
  13   2  11      417.47      409.48      5.94 o
  14   2  11       23.06       26.59      3.00 o
  15   2  11        0.22       -0.08      0.78 o
  16   2  11        9.66        5.25      1.28 o
 -18   3  11        0.32       -0.39      1.36 o
 -17   3  11      163.22      151.49      3.08 o
 -16   3  11        2.14        3.37      1.39 o
 -15   3  11      104.95      101.48      3.24 o
 -14   3  11      326.45      334.12      5.27 o
 -13   3  11      662.61      666.83      9.05 o
 -12   3  11     1531.70     1512.93     28.71 o
 -11   3  11       20.62       19.62      2.06 o
 -10   3  11      351.41      330.96      5.94 o
  -9   3  11     1454.25     1368.43     13.60 o
  -8   3  11       52.53       36.58      1.80 o
  -7   3  11        1.05        2.22      0.63 o
  -6   3  11      573.55      586.96      4.18 o
  -5   3  11      600.46      658.28      4.39 o
  -4   3  11      323.90      312.06      2.76 o
  -3   3  11      201.77      204.40      2.16 o
  -2   3  11      924.44      912.89      6.11 o
  -1   3  11      456.66      574.45      3.93 o
   0   3  11      142.87      136.69      1.55 o
   1   3  11      292.62      285.74      2.21 o
   2   3  11      102.36      102.43      1.56 o
   3   3  11     1256.73     1301.56     10.83 o
   4   3  11      187.53      175.25      2.36 o
   5   3  11        0.23        0.29      0.54 o
   6   3  11       35.71       33.04      1.40 o
   7   3  11      123.49      126.51      2.58 o
   8   3  11        0.05        1.33      1.06 o
   9   3  11      619.02      605.08      7.09 o
  10   3  11      858.84      905.85      9.94 o
  11   3  11      315.38      351.88      5.32 o
  12   3  11       13.62       11.43      1.79 o
  13   3  11      485.21      483.61      7.01 o
  14   3  11       18.62       15.12      2.12 o
  15   3  11       56.73       58.48      2.71 o
  16   3  11        2.30        3.79      1.62 o
 -17   4  11        2.13        1.50      1.59 o
 -16   4  11       65.81       66.72      3.02 o
 -15   4  11        0.30        1.49      1.06 o
 -14   4  11        3.12        3.40      1.33 o
 -13   4  11       10.05       10.97      1.72 o
 -12   4  11      299.34      313.05      4.78 o
 -11   4  11      127.51      122.75      3.16 o
 -10   4  11      209.38      207.33      4.49 o
  -9   4  11       20.68       18.35      1.94 o
  -8   4  11      125.94      130.96      3.56 o
  -7   4  11      178.33      168.92      3.85 o
  -6   4  11      341.85      347.03      5.98 o
  -5   4  11      196.80      198.65      4.37 o
  -4   4  11      162.13      163.37      2.80 o
  -3   4  11       11.44       17.57      1.23 o
  -2   4  11        0.37        1.08      0.85 o
  -1   4  11      625.96      632.00      5.18 o
   0   4  11      279.53      260.42      2.74 o
   1   4  11        6.05        3.07      0.80 o
   2   4  11      729.70      796.95      8.80 o
   3   4  11     2651.19     2671.18     23.66 o
   4   4  11      109.47      112.99      2.94 o
   5   4  11      895.34      875.13      9.79 o
   6   4  11      363.14      371.33      6.69 o
   7   4  11      368.71      334.93      7.43 o
   8   4  11      163.91      157.77      3.86 o
   9   4  11        6.99       10.15      1.73 o
  10   4  11        2.09        0.80      1.24 o
  11   4  11      373.00      371.82      5.66 o
  12   4  11       39.28       46.78      2.26 o
  13   4  11       25.81       25.11      1.85 o
  14   4  11        5.49        5.71      1.10 o
  15   4  11       19.08       10.76      2.18 o
 -15   5  11       43.66       41.96      4.01 o
 -14   5  11       69.91       73.52      4.30 o
 -13   5  11       28.88       31.49      1.91 o
 -12   5  11        3.62        4.07      1.89 o
 -11   5  11       53.13       42.00      2.69 o
 -10   5  11        0.58        0.65      1.49 o
  -9   5  11      477.18      468.77     10.29 o
  -8   5  11      169.80      167.99      4.91 o
  -7   5  11       71.86       76.62      3.33 o
  -6   5  11        2.71        4.30      1.80 o
  -5   5  11      450.30      423.08      6.76 o
  -4   5  11      390.08      409.47      6.31 o
  -3   5  11       29.79       32.73      1.78 o
  -2   5  11        5.25        4.86      1.38 o
  -1   5  11       30.34       33.59      2.09 o
   0   5  11       85.14       78.24      2.53 o
   1   5  11      441.44      460.22      8.31 o
   2   5  11        1.66        1.38      1.48 o
   3   5  11       90.40      104.04      3.72 o
   4   5  11      144.82      152.22      4.89 o
   5   5  11        5.93        6.69      1.80 o
   6   5  11       30.77       34.85      2.40 o
   7   5  11        0.22        0.97      1.38 o
   8   5  11        5.89        6.22      1.86 o
   9   5  11      117.20      134.01      3.77 o
  10   5  11       20.83       25.56      2.24 o
  11   5  11       27.85       37.02      2.54 o
  12   5  11       50.96       48.80      2.83 o
  13   5  11      238.87      245.20      4.76 o
 -13   6  11       36.83       46.53      3.89 o
 -12   6  11        0.65        0.46      1.29 o
 -11   6  11        1.13        1.23      1.78 o
 -10   6  11       47.56       37.61      3.02 o
  -9   6  11      222.44      195.34      6.20 o
  -8   6  11      432.10      377.47     10.16 o
  -7   6  11       14.87       10.03      1.87 o
  -6   6  11      138.68      145.62      3.62 o
  -5   6  11        0.95        3.36      1.86 o
  -4   6  11        3.87        2.66      1.89 o
  -3   6  11       63.25       64.05      4.23 o
  -2   6  11      231.86      242.05      5.32 o
  -1   6  11       30.97       32.82      2.46 o
   0   6  11        0.55        1.14      1.56 o
   1   6  11      160.34      169.71      4.82 o
   2   6  11      294.74      308.97      6.92 o
   3   6  11      184.89      186.48      5.79 o
   4   6  11      811.63      857.64     13.45 o
   5   6  11       20.16       20.92      2.46 o
   6   6  11       28.27       26.17      2.72 o
   7   6  11        5.92        4.75      2.01 o
   8   6  11       43.40       43.35      4.32 o
   9   6  11      162.34      186.19      6.00 o
  10   6  11       10.61        8.91      2.63 o
  11   6  11       28.25       30.53      6.03 o
  12   6  11       22.41        9.18      3.23 o
 -11   7  11        4.06        1.56      1.43 o
 -10   7  11       15.86        6.73      1.96 o
  -9   7  11        4.31        4.12      2.54 o
  -8   7  11      135.83      126.40      4.01 o
  -7   7  11       13.40       10.44      2.13 o
  -6   7  11        1.84        2.26      1.32 o
  -5   7  11        3.33        4.63      2.05 o
  -4   7  11      134.90      142.15      4.95 o
  -3   7  11      265.38      269.42      8.10 o
  -2   7  11       87.43       88.80      4.69 o
  -1   7  11       66.87       69.44      3.20 o
   0   7  11        3.52        3.45      1.73 o
   1   7  11       58.45       57.13      2.82 o
   2   7  11       51.87       52.82      8.28 o
   3   7  11        6.23        8.36      2.80 o
   4   7  11        7.72        4.91      2.71 o
   5   7  11       16.83        9.20      3.67 o
   6   7  11       75.55       83.22      3.17 o
   7   7  11       39.68       43.38      6.09 o
   8   7  11       41.45       42.80      7.45 o
   9   7  11       53.59       62.80      8.00 o
  -7   8  11        2.33        2.10      2.13 o
  -6   8  11      136.28      137.61      6.94 o
  -5   8  11       23.39       17.96      5.97 o
  -4   8  11       82.12       94.13      6.46 o
  -3   8  11       15.83       15.77      4.16 o
  -2   8  11       12.01        9.92      3.95 o
  -1   8  11        8.92        5.00      2.54 o
   0   8  11       85.02       90.40      6.96 o
   1   8  11        4.89        2.31      2.23 o
   2   8  11       58.03       47.45     12.05 o
   3   8  11        0.10        0.41      1.87 o
   4   8  11       24.92       27.96      3.55 o
   5   8  11        0.43        0.10      1.40 o
 -18   0  12       70.56       82.34      4.45 o
 -16   0  12      172.36      162.64      6.11 o
 -14   0  12     1090.72     1133.21     18.08 o
 -12   0  12       55.19       43.85      2.37 o
 -10   0  12      587.56      572.40      6.96 o
  -8   0  12     2065.48     2077.08     17.09 o
  -6   0  12      397.82      430.94      5.16 o
  -4   0  12      289.13      323.03      3.03 o
  -2   0  12     1003.12     1083.24      7.38 o
   0   0  12        6.73        3.43      0.78 o
   2   0  12     1199.54     1302.28      9.45 o
   4   0  12     3642.33     3816.81     38.12 o
   6   0  12     1167.03     1042.39      7.25 o
   8   0  12     2379.12     2594.57     40.70 o
  10   0  12     1377.76     1376.65     22.65 o
  12   0  12       10.66       17.63      3.06 o
  14   0  12        3.07        5.03      2.16 o
  16   0  12        6.65        4.71      1.60 o
 -18   1  12       73.11       81.95      2.60 o
 -17   1  12       63.55       64.20      2.50 o
 -16   1  12       72.88       90.72      2.85 o
 -15   1  12        4.44        6.27      1.46 o
 -14   1  12      353.64      357.52      5.35 o
 -13   1  12      148.78      120.90      3.04 o
 -12   1  12       97.21       88.63      2.84 o
 -11   1  12        6.53        5.45      1.19 o
 -10   1  12       43.52       50.45      1.44 o
  -9   1  12      861.50      866.59      7.60 o
  -8   1  12        8.46       14.85      0.81 o
  -7   1  12     1216.42     1347.52      9.13 o
  -6   1  12     2218.37     2291.94     12.20 o
  -5   1  12     7461.29     8163.25     48.73 o
  -4   1  12       18.08        9.98      0.62 o
  -3   1  12       20.26       11.87      0.53 o
  -2   1  12      140.35      120.29      1.19 o
  -1   1  12      238.30      215.24      1.70 o
   0   1  12      290.43      280.61      1.90 o
   1   1  12    15602.79    15838.02    109.01 o
   2   1  12     1855.28     1884.26      9.77 o
   3   1  12      984.73     1074.20      5.67 o
   4   1  12      904.23      924.31      5.20 o
   5   1  12      100.11      100.02      1.51 o
   6   1  12        0.13        4.35      0.77 o
   7   1  12      442.25      434.59      3.32 o
   8   1  12        6.34        4.34      0.76 o
   9   1  12       25.82       29.84      2.09 o
  10   1  12      658.89      621.09      7.49 o
  11   1  12        0.76        1.08      1.23 o
  12   1  12       12.88        9.73      1.67 o
  13   1  12       31.61       31.59      2.47 o
  14   1  12       14.65       15.16      2.04 o
  15   1  12       77.53       82.62      3.45 o
  16   1  12        9.93        5.40      1.47 o
 -18   2  12       50.05       51.56      2.18 o
 -17   2  12        0.21       -0.12      1.06 o
 -16   2  12      287.65      302.00      4.71 o
 -15   2  12      187.07      198.02      3.97 o
 -14   2  12        0.81        2.57      1.22 o
 -13   2  12      642.17      640.02     13.17 o
 -12   2  12       38.35       35.64      1.97 o
 -11   2  12      415.43      384.01      6.48 o
 -10   2  12      575.61      529.11      6.37 o
  -9   2  12      705.28      680.31      7.54 o
  -8   2  12      145.22      126.99      1.74 o
  -7   2  12      711.05      754.77      5.48 o
  -6   2  12       75.87       71.99      1.30 o
  -5   2  12       34.76       61.74      1.16 o
  -4   2  12      911.00      871.92      5.17 o
  -3   2  12      663.94      713.14      4.36 o
  -2   2  12      227.87      216.49      1.77 o
  -1   2  12      726.90      762.43      4.46 o
   0   2  12     1610.09     1801.72      9.57 o
   1   2  12        0.47        0.42      0.37 o
   2   2  12      264.07      250.73      2.05 o
   3   2  12      821.94      849.93      6.32 o
   4   2  12       85.22       77.06      1.31 o
   5   2  12      107.64      142.70      1.69 o
   6   2  12      199.34      208.67      2.06 o
   7   2  12       62.11       61.97      1.66 o
   8   2  12       45.81       36.78      1.89 o
   9   2  12       44.47       49.88      2.16 o
  10   2  12       12.28       14.25      1.89 o
  11   2  12     1515.27     1516.44     17.22 o
  12   2  12       92.85       91.87      3.02 o
  13   2  12       59.25       70.58      2.61 o
  14   2  12        2.90        3.37      1.30 o
  15   2  12       75.03       77.31      3.56 o
  16   2  12       29.96       35.50      2.46 o
 -17   3  12       25.40       34.95      2.43 o
 -16   3  12        0.23        0.46      1.11 o
 -15   3  12      404.82      412.68      6.68 o
 -14   3  12        7.89        8.61      1.65 o
 -13   3  12       52.91       55.89      2.74 o
 -12   3  12        5.92        6.45      1.85 o
 -11   3  12      647.25      573.91     11.65 o
 -10   3  12       42.58       42.03      2.10 o
  -9   3  12      361.19      356.80      5.06 o
  -8   3  12       26.89       29.83      1.48 o
  -7   3  12     1186.66     1207.05      9.65 o
  -6   3  12        0.01        0.40      0.45 o
  -5   3  12      372.43      338.51      2.88 o
  -4   3  12       30.47       28.47      1.04 o
  -3   3  12        8.63        4.45      0.82 o
  -2   3  12      395.96      386.39      3.24 o
  -1   3  12      106.03      103.12      1.38 o
   0   3  12       54.90       51.61      1.01 o
   1   3  12      362.13      397.63      3.21 o
   2   3  12      431.85      470.81      3.59 o
   3   3  12      768.42      831.21      5.70 o
   4   3  12     2085.29     2109.98     16.49 o
   5   3  12      178.90      173.30      3.08 o
   6   3  12       37.15       39.75      1.55 o
   7   3  12      304.73      287.34      4.38 o
   8   3  12      345.42      341.06      4.60 o
   9   3  12       35.61       43.74      2.07 o
  10   3  12        4.61        4.81      1.30 o
  11   3  12       71.69       74.20      2.50 o
  12   3  12       23.08       14.01      1.64 o
  13   3  12       13.52       14.56      1.91 o
  14   3  12       24.96       21.15      2.83 o
  15   3  12        9.16        6.48      1.44 o
 -16   4  12      184.14      199.92      7.01 o
 -15   4  12       79.15       68.24      3.03 o
 -14   4  12      129.77      119.07      2.98 o
 -13   4  12       40.93       47.57      3.19 o
 -12   4  12      203.00      186.62      5.29 o
 -11   4  12      211.02      223.05      5.61 o
 -10   4  12      345.12      335.91      7.12 o
  -9   4  12     1751.03     1776.90     21.31 o
  -8   4  12     1183.20     1130.34     13.35 o
  -7   4  12      586.96      587.95      7.97 o
  -6   4  12       14.03       17.46      2.33 o
  -5   4  12        2.11        1.86      0.97 o
  -4   4  12       10.40       12.63      1.15 o
  -3   4  12      254.96      248.92      3.33 o
  -2   4  12      274.78      261.55      3.39 o
  -1   4  12       35.48       28.73      1.20 o
   0   4  12        8.09       11.02      1.27 o
   1   4  12       80.19       75.92      1.63 o
   2   4  12       30.10       28.90      1.38 o
   3   4  12      717.62      720.51      8.41 o
   4   4  12       72.87       83.47      2.68 o
   5   4  12      110.05       93.02      2.97 o
   6   4  12      241.31      226.10      4.44 o
   7   4  12      524.35      510.69      8.21 o
   8   4  12      485.28      465.97      6.85 o
   9   4  12        4.10        5.83      1.72 o
  10   4  12       97.70       98.89      3.12 o
  11   4  12       19.68       25.20      2.06 o
  12   4  12      227.10      222.19      4.34 o
  13   4  12      534.07      570.35     10.64 o
  14   4  12       58.10       63.49      3.10 o
 -15   5  12        0.04        1.43      1.58 o
 -14   5  12        7.90        4.10      1.19 o
 -13   5  12        3.85        2.10      1.08 o
 -12   5  12        9.47        9.32      1.78 o
 -11   5  12        0.76        0.95      1.93 o
 -10   5  12       12.18       12.86      2.06 o
  -9   5  12      221.65      218.05      5.27 o
  -8   5  12      113.87      116.03      3.89 o
  -7   5  12      654.01      656.12      9.76 o
  -6   5  12      780.17      765.80     10.80 o
  -5   5  12      150.09      128.86      3.79 o
  -4   5  12      322.13      311.21      8.04 o
  -3   5  12       23.02       24.77      1.93 o
  -2   5  12      277.48      263.79      4.94 o
  -1   5  12        1.21        0.39      1.14 o
   0   5  12      427.62      405.97      6.23 o
   1   5  12      200.99      194.03      6.50 o
   2   5  12     1612.57     1683.25     23.84 o
   3   5  12      195.90      201.71      5.22 o
   4   5  12      323.90      324.68      6.69 o
   5   5  12      105.86      105.41      3.42 o
   6   5  12      251.08      274.94      5.44 o
   7   5  12        0.73        1.36      1.57 o
   8   5  12        9.37        9.62      1.88 o
   9   5  12       26.11       27.75      2.21 o
  10   5  12      143.75      153.58      3.92 o
  11   5  12       28.62       29.26      2.04 o
  12   5  12       29.76       28.13      3.00 o
  13   5  12        0.14        0.67      1.27 o
 -13   6  12       11.15        5.20      1.62 o
 -12   6  12        5.35        3.09      1.55 o
 -11   6  12       37.70       34.36      2.32 o
 -10   6  12        1.45        1.83      1.36 o
  -9   6  12       13.77       14.35      1.84 o
  -8   6  12       37.29       25.99      2.37 o
  -7   6  12      236.83      230.99      5.68 o
  -6   6  12        1.70        3.32      1.46 o
  -5   6  12      231.78      219.03      4.58 o
  -4   6  12        0.89        2.70      2.18 o
  -3   6  12       38.91       41.44      3.74 o
  -2   6  12       17.91       21.74      2.40 o
  -1   6  12        3.00        1.81      2.21 o
   0   6  12       26.83       33.94      3.01 o
   1   6  12       57.88       61.06      3.57 o
   2   6  12        0.16        1.73      1.90 o
   3   6  12       33.27       26.61      4.39 o
   4   6  12       13.13       18.08      3.78 o
   5   6  12      194.03      203.50      5.05 o
   6   6  12        2.64        1.78      1.67 o
   7   6  12      118.90      117.15      3.69 o
   8   6  12       24.75       23.92      3.18 o
   9   6  12        0.00        0.83      1.27 o
  10   6  12        3.17        1.72      1.84 o
  11   6  12       84.76       86.67      9.69 o
 -11   7  12       36.90       40.35      5.89 o
 -10   7  12        0.51        0.77      1.44 o
  -9   7  12        3.31        2.80      2.12 o
  -8   7  12      253.40      263.80      6.84 o
  -7   7  12        4.28        2.79      1.34 o
  -6   7  12       33.49       28.70      2.83 o
  -5   7  12       45.25       47.47      3.12 o
  -4   7  12        2.44        6.08      2.20 o
  -3   7  12       77.45       86.98      3.94 o
  -2   7  12       80.53       96.68      4.48 o
  -1   7  12      121.43      113.43      4.86 o
   0   7  12       93.22       91.14      3.63 o
   1   7  12       76.24       67.82      3.05 o
   2   7  12       77.35       73.00      4.36 o
   3   7  12       32.98       34.17      4.58 o
   4   7  12       16.12       12.08      4.22 o
   5   7  12        7.24        8.97      2.41 o
   6   7  12        0.61        0.73      1.28 o
   7   7  12        6.65        4.81      1.63 o
   8   7  12       12.25        6.07      2.83 o
   9   7  12       46.49       45.20      8.19 o
  -7   8  12       72.98       66.26      9.42 o
  -6   8  12        0.05        1.47      2.59 o
  -5   8  12        5.53        3.73      3.06 o
  -4   8  12       27.68       32.55      5.16 o
  -3   8  12        3.46        3.90      1.46 o
  -2   8  12       12.95        2.70      2.34 o
  -1   8  12        2.72        1.25      2.23 o
   0   8  12       13.05       12.57      3.93 o
   1   8  12       31.27        9.36      3.84 o
   2   8  12       40.36       36.54     10.85 o
   3   8  12       32.81       29.67      9.03 o
   4   8  12        4.34        0.74      1.45 o
   5   8  12       28.44       32.13      9.87 o
 -17   0  13      216.02      220.07      6.50 o
 -15   0  13      109.33      106.61      4.01 o
 -13   0  13      534.59      496.22      9.22 o
 -11   0  13      107.00       92.26      3.06 o
  -9   0  13     1143.92     1219.60     13.16 o
  -7   0  13      618.62      746.83      6.75 o
  -5   0  13      205.60      231.48      2.57 o
  -3   0  13     4318.81     4071.15     28.45 o
  -1   0  13       53.06       69.76      1.51 o
   1   0  13     6195.43     6645.90     52.55 o
   3   0  13      984.63      980.20      8.46 o
   5   0  13     3297.27     3272.18     25.83 o
   7   0  13     1925.25     1947.64     26.03 o
   9   0  13        3.29        6.56      3.36 o
  11   0  13     1946.32     1927.56     30.81 o
  13   0  13       55.07       59.22      3.81 o
  15   0  13        6.62        6.98      2.53 o
 -18   1  13       71.87       80.34      3.55 o
 -17   1  13        3.11        3.73      1.32 o
 -16   1  13       36.63       47.10      2.17 o
 -15   1  13        1.06        2.58      1.16 o
 -14   1  13        3.76        4.71      1.53 o
 -13   1  13      168.62      164.80      3.33 o
 -12   1  13        5.49        4.89      1.44 o
 -11   1  13        0.84        0.97      0.95 o
 -10   1  13        4.80        5.04      1.14 o
  -9   1  13      192.08      216.49      2.29 o
  -8   1  13       93.57      114.00      1.60 o
  -7   1  13     3773.97     4249.93     29.85 o
  -6   1  13      433.82      468.37      3.25 o
  -5   1  13      141.71      158.53      1.58 o
  -4   1  13       13.47       16.28      0.60 o
  -3   1  13     1293.63     1404.48      7.00 o
  -2   1  13      643.98      632.63      3.33 o
  -1   1  13       16.77       17.56      0.73 o
   0   1  13       51.37       48.29      0.87 o
   1   1  13     3068.34     3404.32     18.24 o
   2   1  13      556.68      625.72      3.59 o
   3   1  13     1027.24     1210.28      7.59 o
   4   1  13       61.98       48.15      1.04 o
   5   1  13      248.68      293.88      2.32 o
   6   1  13       90.29       83.53      1.37 o
   7   1  13       31.74       29.76      1.13 o
   8   1  13       71.40       67.09      1.63 o
   9   1  13     1677.96     1644.54     16.90 o
  10   1  13      203.56      190.84      4.01 o
  11   1  13      312.10      316.17      5.52 o
  12   1  13      113.99      112.16      3.57 o
  13   1  13        0.00        0.55      1.36 o
  14   1  13       49.74       51.32      2.85 o
  15   1  13        9.97        8.23      1.85 o
  16   1  13        3.36        2.07      1.20 o
 -18   2  13        2.70        0.73      1.01 o
 -17   2  13        3.22        2.74      1.08 o
 -16   2  13      129.78      138.67      3.44 o
 -15   2  13       13.78       17.61      1.85 o
 -14   2  13      164.36      167.01      3.82 o
 -13   2  13      108.89      101.52      3.03 o
 -12   2  13        0.11       -0.36      1.06 o
 -11   2  13       14.73       15.25      1.63 o
 -10   2  13       13.15       18.02      1.62 o
  -9   2  13       29.06       30.36      1.36 o
  -8   2  13      146.19      142.06      2.03 o
  -7   2  13        2.81        1.85      0.57 o
  -6   2  13      237.68      249.83      2.27 o
  -5   2  13     3423.28     3458.48     23.33 o
  -4   2  13       57.94       49.44      0.90 o
  -3   2  13     1389.75     1507.79      8.38 o
  -2   2  13       17.55       22.95      0.64 o
  -1   2  13        0.25        0.76      0.49 o
   0   2  13     1986.13     2082.53     11.68 o
   1   2  13      845.55      758.07      4.62 o
   2   2  13        0.01        3.90      0.61 o
   3   2  13     1330.91     1353.67     12.21 o
   4   2  13      530.12      559.09      3.97 o
   5   2  13       35.45       39.72      1.12 o
   6   2  13       15.10       17.31      0.91 o
   7   2  13       30.18       31.29      1.83 o
   8   2  13      634.09      618.97      6.60 o
   9   2  13      108.52      107.22      2.86 o
  10   2  13      786.80      798.86      9.30 o
  11   2  13      158.95      157.58      3.94 o
  12   2  13       32.05       40.77      2.54 o
  13   2  13        0.10        0.70      1.22 o
  14   2  13        1.72        1.51      1.12 o
  15   2  13        5.44        1.97      0.92 o
  16   2  13        0.99        1.02      1.34 o
 -17   3  13       42.84       43.49      1.89 o
 -16   3  13       13.12       13.14      1.60 o
 -15   3  13       29.87       34.81      2.16 o
 -14   3  13       76.23       70.64      2.64 o
 -13   3  13      662.80      621.56      9.41 o
 -12   3  13      130.18      129.31      3.38 o
 -11   3  13      153.93      138.44      3.29 o
 -10   3  13      209.72      199.72      4.64 o
  -9   3  13     1139.54     1143.26     13.29 o
  -8   3  13       84.19       82.44      2.02 o
  -7   3  13      246.81      254.75      2.96 o
  -6   3  13      194.90      170.19      2.07 o
  -5   3  13        2.40        4.41      0.82 o
  -4   3  13       63.61       65.68      1.42 o
  -3   3  13      397.45      390.67      3.19 o
  -2   3  13       22.79       27.38      1.16 o
  -1   3  13      533.24      539.62      4.08 o
   0   3  13      288.50      303.17      2.60 o
   1   3  13       46.23       44.13      1.33 o
   2   3  13      249.46      259.95      2.36 o
   3   3  13       35.60       32.60      1.14 o
   4   3  13       65.98       77.86      1.92 o
   5   3  13        8.46        9.67      1.25 o
   6   3  13        9.03        7.34      1.40 o
   7   3  13        1.29        3.63      1.35 o
   8   3  13       18.84       15.39      1.56 o
   9   3  13        1.95        1.57      1.17 o
  10   3  13      795.76      784.10      8.71 o
  11   3  13        0.15        1.60      1.13 o
  12   3  13       23.64       30.49      1.95 o
  13   3  13        3.95        5.23      1.56 o
  14   3  13       68.14       70.70      2.60 o
  15   3  13       11.12        7.91      1.22 o
 -16   4  13      135.43      135.28      3.58 o
 -15   4  13       82.93       83.73      2.92 o
 -14   4  13       41.44       34.96      2.99 o
 -13   4  13      109.99      100.69      7.31 o
 -12   4  13      121.39      122.34      4.04 o
 -11   4  13      506.13      504.41     11.53 o
 -10   4  13      314.78      310.85      5.42 o
  -9   4  13      148.37      134.11      3.67 o
  -8   4  13      259.55      241.37      4.79 o
  -7   4  13     1356.73     1322.25     15.19 o
  -6   4  13      479.90      452.77      9.03 o
  -5   4  13        4.39        5.32      1.42 o
  -4   4  13        0.00        1.40      1.01 o
  -3   4  13       24.97       30.37      1.90 o
  -2   4  13      603.32      613.35      7.29 o
  -1   4  13       69.45       73.32      1.82 o
   0   4  13      487.17      507.04      5.59 o
   1   4  13       33.77       48.26      1.94 o
   2   4  13      398.85      441.06      5.27 o
   3   4  13       98.56       88.82      2.68 o
   4   4  13        5.65        8.10      1.57 o
   5   4  13       80.26       68.63      2.99 o
   6   4  13      355.97      350.99      6.09 o
   7   4  13      225.30      217.50      4.63 o
   8   4  13      374.74      358.40      5.84 o
   9   4  13        8.06        6.93      1.61 o
  10   4  13       40.72       49.05      2.48 o
  11   4  13       49.24       51.17      2.56 o
  12   4  13      101.20      100.26      3.04 o
  13   4  13        4.26        3.26      1.23 o
  14   4  13       16.22       12.39      1.74 o
 -15   5  13        0.04        1.08      1.59 o
 -14   5  13       11.62        7.35      1.51 o
 -13   5  13       47.90       47.57      3.56 o
 -12   5  13        0.00       -0.29      1.19 o
 -11   5  13        6.33        9.73      2.07 o
 -10   5  13       26.80       31.18      2.69 o
  -9   5  13       12.66       12.39      2.67 o
  -8   5  13      193.62      169.84      4.71 o
  -7   5  13      241.33      218.54      5.02 o
  -6   5  13      246.17      265.78      5.95 o
  -5   5  13        2.84        4.54      2.06 o
  -4   5  13      113.47      109.20      3.24 o
  -3   5  13        5.32        5.82      1.33 o
  -2   5  13      137.08      133.80      3.43 o
  -1   5  13       84.86       82.67      3.18 o
   0   5  13       16.54       17.77      1.96 o
   1   5  13       16.89       17.58      2.52 o
   2   5  13       11.41       14.83      2.90 o
   3   5  13       19.69       23.97      2.56 o
   4   5  13        8.21       10.92      2.47 o
   5   5  13      667.87      698.29      9.13 o
   6   5  13      148.80      146.22      3.97 o
   7   5  13       27.26       28.70      2.34 o
   8   5  13       78.87       86.61      3.36 o
   9   5  13       76.02       73.04      2.89 o
  10   5  13       17.60       12.11      1.94 o
  11   5  13      236.29      265.24      5.25 o
  12   5  13        0.62        2.15      1.72 o
  13   5  13       80.51       85.56      4.73 o
 -13   6  13        0.01        0.32      1.27 o
 -12   6  13       30.95       24.85      4.85 o
 -11   6  13        3.28        2.42      1.32 o
 -10   6  13        2.86        3.19      1.65 o
  -9   6  13       12.24       11.89      2.09 o
  -8   6  13       17.00       15.11      2.11 o
  -7   6  13       70.26       63.58      2.83 o
  -6   6  13      303.96      278.95      5.14 o
  -5   6  13        0.32        1.62      1.32 o
  -4   6  13        5.00        1.75      1.65 o
  -3   6  13       27.45       34.43      3.54 o
  -2   6  13        9.49        6.61      1.85 o
  -1   6  13      111.05      103.59      3.71 o
   0   6  13       28.83       30.59      2.87 o
   1   6  13      138.54      136.17      5.01 o
   2   6  13       55.39       58.13      3.97 o
   3   6  13       42.18       51.35      3.77 o
   4   6  13       34.68       31.33      4.93 o
   5   6  13        3.12        4.45      1.86 o
   6   6  13        0.26        1.83      1.53 o
   7   6  13       17.78       18.91      2.19 o
   8   6  13       66.97       68.98      3.05 o
   9   6  13        5.67        5.77      1.62 o
  10   6  13       18.24       15.04      1.71 o
  11   6  13       23.15       13.97      2.68 o
 -10   7  13       10.84       11.80      2.44 o
  -9   7  13       30.21       35.10      2.81 o
  -8   7  13       53.92       42.05      5.69 o
  -7   7  13        7.46        5.44      1.86 o
  -6   7  13       10.94        7.70      2.30 o
  -5   7  13        2.79        1.96      1.86 o
  -4   7  13        3.85        3.22      2.24 o
  -3   7  13        0.05        1.13      1.97 o
  -2   7  13       30.68       32.76      3.64 o
  -1   7  13        2.82        2.61      1.77 o
   0   7  13       28.32       26.79      2.52 o
   1   7  13        4.20        3.01      1.86 o
   2   7  13        5.25        4.19      1.99 o
   3   7  13        0.84        1.14      1.79 o
   4   7  13       11.65       10.78      2.91 o
   5   7  13       35.46       43.96      3.35 o
   6   7  13        0.71        1.10      1.37 o
   7   7  13       20.32       15.27      3.54 o
   8   7  13       10.27        8.64      2.86 o
  -6   8  13        0.69        0.40      2.46 o
  -5   8  13       10.30        7.48      3.50 o
  -4   8  13       61.98       83.47      6.35 o
  -3   8  13       13.12        6.85      3.97 o
  -2   8  13        0.33        2.45      2.32 o
  -1   8  13       37.54       13.33      6.32 o
   0   8  13       58.88       60.39     11.34 o
   1   8  13       15.60        9.14      3.13 o
   2   8  13      107.21      105.07      6.56 o
   3   8  13        0.01        0.57      2.21 o
   4   8  13       41.89       48.07     17.14 o
 -18   0  14       88.03       88.52      4.05 o
 -16   0  14       89.19       86.64      4.69 o
 -14   0  14      176.52      181.85      5.10 o
 -12   0  14      536.64      516.25     12.19 o
 -10   0  14        2.55        2.15      0.89 o
  -8   0  14      178.52      180.16      2.46 o
  -6   0  14     1384.77     1650.25     14.54 o
  -4   0  14      113.52      144.74      1.81 o
  -2   0  14       25.21       26.41      0.91 o
   0   0  14     1358.88     1307.89      9.05 o
   2   0  14      520.56      584.29      4.57 o
   4   0  14      161.78      158.68      2.48 o
   6   0  14      297.29      289.03      3.47 o
   8   0  14     1273.27     1278.42     21.09 o
  10   0  14      151.38      153.35      6.23 o
  12   0  14      525.41      525.62     10.39 o
  14   0  14        3.52        7.52      2.23 o
  16   0  14       10.24        6.55      2.38 o
 -18   1  14       76.31       83.81      4.88 o
 -17   1  14        0.97        2.82      1.05 o
 -16   1  14      100.71       91.13      3.28 o
 -15   1  14       94.80       88.12      2.66 o
 -14   1  14       15.08       15.13      1.95 o
 -13   1  14        4.24        1.54      1.19 o
 -12   1  14       52.55       50.69      2.37 o
 -11   1  14       86.04       84.27      2.41 o
 -10   1  14        0.21        2.09      1.10 o
  -9   1  14      239.95      249.01      2.74 o
  -8   1  14      200.94      212.75      1.97 o
  -7   1  14      420.30      425.58      3.26 o
  -6   1  14      118.57      119.56      1.45 o
  -5   1  14     1016.44     1116.39      6.23 o
  -4   1  14     1168.85     1274.47      6.55 o
  -3   1  14     2059.73     2096.78     10.37 o
  -2   1  14      594.06      608.30      3.44 o
  -1   1  14     2996.70     3111.19     16.26 o
   0   1  14      568.97      549.87      3.20 o
   1   1  14       22.10       17.81      0.76 o
   2   1  14      133.04      113.01      1.40 o
   3   1  14      291.60      305.64      2.24 o
   4   1  14      204.77      243.75      2.06 o
   5   1  14      631.09      650.32      3.97 o
   6   1  14      205.19      205.36      2.17 o
   7   1  14      116.08      121.19      1.87 o
   8   1  14      508.04      461.95      6.17 o
   9   1  14     1899.63     1873.19     20.94 o
  10   1  14       11.09       12.17      2.40 o
  11   1  14       21.16       19.36      2.14 o
  12   1  14        6.75        6.63      1.72 o
  13   1  14       52.69       52.49      3.21 o
  14   1  14       12.05       12.26      2.17 o
  15   1  14       12.75        5.30      1.69 o
  16   1  14       17.79       27.42      2.11 o
 -18   2  14      123.09      140.01      3.23 o
 -17   2  14        3.53        2.48      1.05 o
 -16   2  14      546.97      598.68      7.94 o
 -15   2  14       84.11       82.59      2.72 o
 -14   2  14      120.36      108.56      2.92 o
 -13   2  14        0.74        0.30      0.88 o
 -12   2  14      666.28      619.68     11.99 o
 -11   2  14     1373.64     1312.70     21.89 o
 -10   2  14      363.67      337.91      4.28 o
  -9   2  14     1014.23      955.61      9.76 o
  -8   2  14      140.60      145.40      2.32 o
  -7   2  14      212.52      225.09      2.34 o
  -6   2  14      407.71      454.08      3.37 o
  -5   2  14       71.66       53.86      1.25 o
  -4   2  14        7.11        7.92      0.84 o
  -3   2  14      650.07      609.13      4.09 o
  -2   2  14      535.11      564.25      3.77 o
  -1   2  14      422.65      455.99      3.10 o
   0   2  14     5507.83     6279.21     39.67 o
   1   2  14     2660.07     2859.81     16.56 o
   2   2  14       49.92       60.12      1.13 o
   3   2  14      425.24      433.75      3.60 o
   4   2  14      133.58      153.27      1.61 o
   5   2  14       55.35       65.26      1.28 o
   6   2  14      202.48      200.73      2.58 o
   7   2  14       18.54       27.18      1.77 o
   8   2  14      416.88      398.39      5.16 o
   9   2  14      523.27      541.48      7.03 o
  10   2  14       16.22       15.10      1.96 o
  11   2  14      327.19      368.44      5.74 o
  12   2  14       49.06       47.80      2.94 o
  13   2  14        0.09        0.77      1.18 o
  14   2  14        0.31        1.12      1.23 o
  15   2  14        0.83        0.15      1.09 o
 -17   3  14      105.38      135.35      3.22 o
 -16   3  14      501.16      572.20      9.00 o
 -15   3  14        5.85        9.65      1.62 o
 -14   3  14      106.58      112.37      3.09 o
 -13   3  14      185.76      190.98      4.50 o
 -12   3  14       69.70       71.59      3.02 o
 -11   3  14       10.17       12.93      1.96 o
 -10   3  14      103.78      102.39      3.56 o
  -9   3  14       34.97       34.85      2.13 o
  -8   3  14      494.61      459.26      6.80 o
  -7   3  14      403.57      424.84      5.58 o
  -6   3  14       48.67       45.04      1.33 o
  -5   3  14      294.73      297.72      3.20 o
  -4   3  14       74.84       71.47      1.47 o
  -3   3  14        3.12        2.66      0.76 o
  -2   3  14       84.40       78.47      1.63 o
  -1   3  14      107.91       83.60      1.44 o
   0   3  14       92.79       82.88      1.63 o
   1   3  14     3714.22     4102.83     29.24 o
   2   3  14      109.07      109.04      1.78 o
   3   3  14       58.58       54.12      1.50 o
   4   3  14      243.24      213.64      3.06 o
   5   3  14        6.01        6.34      1.32 o
   6   3  14        2.63        0.46      0.99 o
   7   3  14        1.91        3.91      1.41 o
   8   3  14       13.41       16.85      1.91 o
   9   3  14      327.59      335.28      4.82 o
  10   3  14      371.33      395.84      5.42 o
  11   3  14      162.21      152.25      3.33 o
  12   3  14      530.46      523.54      6.95 o
  13   3  14       10.13        7.44      1.35 o
  14   3  14        8.27        6.13      1.48 o
  15   3  14       12.15        8.60      2.10 o
 -16   4  14        4.03        2.01      1.04 o
 -15   4  14       27.02       34.25      2.37 o
 -14   4  14       88.93       93.43      2.98 o
 -13   4  14       45.10       37.01      3.29 o
 -12   4  14      119.10      115.30      3.75 o
 -11   4  14      405.36      410.66     11.00 o
 -10   4  14        4.31        3.61      1.53 o
  -9   4  14     1848.58     1821.78     22.81 o
  -8   4  14      715.12      698.11      9.61 o
  -7   4  14      121.30      127.44      3.83 o
  -6   4  14       34.37       31.72      2.34 o
  -5   4  14       93.66       83.89      2.46 o
  -4   4  14      189.35      187.39      3.54 o
  -3   4  14      228.16      228.85      3.83 o
  -2   4  14      316.65      293.72      4.15 o
  -1   4  14      411.17      401.80      4.91 o
   0   4  14        0.20        0.72      0.98 o
   1   4  14        8.03        8.25      1.50 o
   2   4  14       76.38       75.78      2.37 o
   3   4  14        0.84        1.66      1.51 o
   4   4  14        3.28        5.49      1.73 o
   5   4  14       97.71       97.59      3.50 o
   6   4  14      206.07      205.90      4.33 o
   7   4  14      246.06      229.56      5.23 o
   8   4  14      495.90      504.21      7.64 o
   9   4  14       98.54      106.47      3.07 o
  10   4  14       81.24       77.92      2.82 o
  11   4  14      343.36      376.60      5.81 o
  12   4  14        0.24        0.23      0.99 o
  13   4  14      246.57      264.10      4.84 o
  14   4  14       51.04       47.98      3.69 o
 -15   5  14       48.03       68.59      3.66 o
 -14   5  14      123.48      149.54      3.86 o
 -13   5  14       24.49       23.75      2.97 o
 -12   5  14       22.33       25.56      2.15 o
 -11   5  14        7.48        5.35      1.68 o
 -10   5  14        6.51        8.43      2.10 o
  -9   5  14      434.84      415.87      7.98 o
  -8   5  14      153.14      143.06      4.47 o
  -7   5  14      256.53      244.38      6.26 o
  -6   5  14      184.02      204.27      4.99 o
  -5   5  14       34.13       30.24      2.67 o
  -4   5  14        4.02        5.05      1.36 o
  -3   5  14       17.01       17.48      2.13 o
  -2   5  14       27.15       29.54      2.47 o
  -1   5  14      657.94      673.86      9.38 o
   0   5  14       83.33       87.77      3.85 o
   1   5  14      979.96      989.85     13.70 o
   2   5  14      246.25      243.50      7.06 o
   3   5  14      249.32      243.66      7.61 o
   4   5  14      920.20      945.10     12.54 o
   5   5  14       15.97       15.78      2.15 o
   6   5  14       73.85       72.64      3.39 o
   7   5  14      151.07      159.75      3.99 o
   8   5  14       40.00       46.40      2.65 o
   9   5  14       51.63       59.29      2.89 o
  10   5  14      490.60      507.63      7.30 o
  11   5  14       55.64       59.92      4.12 o
  12   5  14        3.32        2.29      1.32 o
 -13   6  14        9.61        6.50      2.07 o
 -12   6  14        0.35       -0.16      0.92 o
 -11   6  14       48.84       45.79      4.74 o
 -10   6  14       42.67       43.74      3.48 o
  -9   6  14       97.95      108.57      3.72 o
  -8   6  14       44.22       45.23      3.58 o
  -7   6  14      136.43      145.16      3.94 o
  -6   6  14       37.27       48.39      2.66 o
  -5   6  14       91.32       89.03      3.03 o
  -4   6  14      131.73      132.24      4.90 o
  -3   6  14      145.68      149.26      6.21 o
  -2   6  14       70.15       68.50      3.00 o
  -1   6  14       41.54       47.28      3.20 o
   0   6  14      118.22      122.24      4.38 o
   1   6  14        8.41        8.80      2.60 o
   2   6  14        7.31        7.09      2.59 o
   3   6  14      252.70      268.01      6.42 o
   4   6  14      481.21      500.18      9.64 o
   5   6  14       86.86       87.95      3.85 o
   6   6  14       74.33       75.17      3.17 o
   7   6  14       25.09       31.85      2.49 o
   8   6  14       42.05       40.65      3.73 o
   9   6  14       40.92       43.12      4.70 o
  10   6  14       14.12       10.34      2.59 o
  11   6  14      131.12      137.36     73.38 o
 -10   7  14       19.16       23.13      3.98 o
  -9   7  14        4.40        5.52      2.69 o
  -8   7  14       27.68       21.00      3.98 o
  -7   7  14       12.74        8.80      2.61 o
  -6   7  14       43.75       33.43      2.97 o
  -5   7  14        6.32        7.01      2.25 o
  -4   7  14       56.02       56.98      3.89 o
  -3   7  14       26.85       25.12      3.38 o
  -2   7  14       12.70       14.22      2.99 o
  -1   7  14       43.24       49.20      3.14 o
   0   7  14       68.85       58.35      4.06 o
   1   7  14       13.76       10.43      2.02 o
   2   7  14       98.67      108.25      4.32 o
   3   7  14        8.55        4.60      2.46 o
   4   7  14        0.54        0.53      1.99 o
   5   7  14        0.61        0.23      1.46 o
   6   7  14        2.12        0.86      1.70 o
   7   7  14        2.02        0.28      1.19 o
   8   7  14       88.75       95.75      6.04 o
  -5   8  14       16.70        9.57      6.23 o
  -4   8  14       11.40        9.71      4.09 o
  -3   8  14       18.58       19.05      7.02 o
  -2   8  14       20.43       20.99      6.56 o
  -1   8  14        7.27        2.80      2.63 o
   0   8  14       51.52       38.22      7.03 o
   1   8  14       22.61       14.27      4.05 o
   2   8  14       14.21        8.46      3.67 o
   3   8  14       10.54        4.10      4.88 o
 -17   0  15       10.63       10.00      2.58 o
 -15   0  15      116.51      130.14      6.05 o
 -13   0  15        2.82        2.68      1.46 o
 -11   0  15      418.77      433.48      9.54 o
  -9   0  15      780.13      717.59      9.81 o
  -7   0  15       62.50       46.71      1.81 o
  -5   0  15        5.00       11.78      0.98 o
  -3   0  15     1999.85     2128.85     14.72 o
  -1   0  15      730.88      853.85      5.87 o
   1   0  15     6389.09     7210.05     62.81 o
   3   0  15     1584.16     1544.56     12.61 o
   5   0  15      951.14      914.95      8.87 o
   7   0  15        9.57       19.61      3.42 o
   9   0  15     5313.90     5662.19     97.82 o
  11   0  15       16.77       21.94      3.34 o
  13   0  15      119.94      132.08      6.03 o
  15   0  15        5.99        1.89      1.68 o
 -18   1  15        2.07        1.36      1.07 o
 -17   1  15       41.04       50.05      2.65 o
 -16   1  15       51.92       50.66      2.34 o
 -15   1  15       54.39       53.34      2.09 o
 -14   1  15       11.53       17.81      1.74 o
 -13   1  15      179.58      164.96      3.58 o
 -12   1  15      339.33      305.34      4.83 o
 -11   1  15        0.11        0.98      1.00 o
 -10   1  15      219.87      198.53      3.36 o
  -9   1  15      145.29      130.23      2.26 o
  -8   1  15      104.78       98.94      1.46 o
  -7   1  15       51.63       45.84      1.09 o
  -6   1  15      157.56      142.73      1.59 o
  -5   1  15     1111.57     1167.97      6.71 o
  -4   1  15     2149.82     2148.46     11.63 o
  -3   1  15      420.19      413.85      2.76 o
  -2   1  15      644.84      675.78      3.67 o
  -1   1  15      819.83      869.90      4.42 o
   0   1  15        7.08       16.35      0.73 o
   1   1  15     3433.01     3952.42     22.50 o
   2   1  15      197.18      235.09      1.90 o
   3   1  15      175.00      125.30      1.45 o
   4   1  15      958.63      964.64      5.42 o
   5   1  15       33.61       38.05      1.07 o
   6   1  15       25.49       26.22      1.18 o
   7   1  15      340.35      324.92      4.59 o
   8   1  15      351.11      323.06      5.76 o
   9   1  15     4406.52     4526.71     53.67 o
  10   1  15      149.25      139.90      4.41 o
  11   1  15       85.29       86.49      3.15 o
  12   1  15        1.00        2.34      1.47 o
  13   1  15       66.82       73.90      3.14 o
  14   1  15        1.41        1.28      1.45 o
  15   1  15       13.80        9.89      1.70 o
 -18   2  15       47.33       58.92      3.37 o
 -17   2  15       20.55        9.51      1.42 o
 -16   2  15        0.38        0.39      0.97 o
 -15   2  15       38.73       40.74      2.09 o
 -14   2  15        0.05        1.25      1.14 o
 -13   2  15       63.39       65.77      2.44 o
 -12   2  15        0.00        0.52      0.98 o
 -11   2  15      116.67      108.95      2.91 o
 -10   2  15      631.84      602.09      7.23 o
  -9   2  15     2053.51     1998.87     25.55 o
  -8   2  15       73.76       67.84      1.91 o
  -7   2  15       38.46       51.45      1.24 o
  -6   2  15      349.22      362.30      3.03 o
  -5   2  15       14.36       25.08      0.99 o
  -4   2  15      393.65      385.70      3.09 o
  -3   2  15     1684.30     1817.88     11.28 o
  -2   2  15       53.15       50.12      1.09 o
  -1   2  15     6164.76     6693.37     42.97 o
   0   2  15     1149.01     1233.99      6.94 o
   1   2  15      197.52      217.25      1.89 o
   2   2  15        4.23        7.89      0.69 o
   3   2  15      142.23      141.76      1.72 o
   4   2  15       54.39       57.46      1.13 o
   5   2  15      536.14      523.00      4.37 o
   6   2  15       96.66       93.76      2.02 o
   7   2  15      241.09      235.78      4.26 o
   8   2  15      943.01      982.30     10.23 o
   9   2  15      989.29     1001.29     11.00 o
  10   2  15        8.41        7.74      1.69 o
  11   2  15        5.82        5.32      1.84 o
  12   2  15       45.68       40.28      2.82 o
  13   2  15      179.44      182.50      4.46 o
  14   2  15       18.63        8.69      3.45 o
  15   2  15        5.67        4.01      1.19 o
 -17   3  15       16.35       12.53      1.60 o
 -16   3  15      210.65      222.88      4.25 o
 -15   3  15      293.78      303.67      5.14 o
 -14   3  15      144.88      150.80      4.08 o
 -13   3  15      822.07      816.06     16.88 o
 -12   3  15       72.35       74.55      3.11 o
 -11   3  15        4.79        3.13      1.59 o
 -10   3  15        5.34        3.56      1.50 o
  -9   3  15       16.89        8.64      1.66 o
  -8   3  15      447.97      428.76      7.27 o
  -7   3  15       67.68       62.15      2.17 o
  -6   3  15       80.78       80.65      1.97 o
  -5   3  15      319.48      313.99      3.12 o
  -4   3  15      192.49      159.84      2.28 o
  -3   3  15       66.74       68.38      1.61 o
  -2   3  15      259.85      292.74      2.88 o
  -1   3  15      134.49      138.23      1.90 o
   0   3  15       25.40       19.27      1.22 o
   1   3  15      100.61      101.19      1.99 o
   2   3  15      161.56      165.50      2.59 o
   3   3  15       93.40       88.61      1.88 o
   4   3  15       14.39       14.34      1.47 o
   5   3  15       31.81       39.61      1.99 o
   6   3  15       63.19       60.71      2.50 o
   7   3  15      120.79      132.06      3.33 o
   8   3  15      390.40      385.45      5.41 o
   9   3  15     1040.29     1080.47     11.81 o
  10   3  15       57.22       64.59      2.74 o
  11   3  15        1.81        0.75      1.04 o
  12   3  15       56.26       55.55      2.14 o
  13   3  15        1.64        1.11      0.97 o
  14   3  15        7.64        1.83      0.83 o
 -16   4  15        0.98        3.11      1.40 o
 -15   4  15        0.13       -0.44      0.95 o
 -14   4  15       59.26       60.37      2.97 o
 -13   4  15       64.84       55.81      5.07 o
 -12   4  15      144.07      154.18      4.63 o
 -11   4  15      421.13      405.38      7.55 o
 -10   4  15       24.94       21.59      2.20 o
  -9   4  15      103.59       94.96      3.12 o
  -8   4  15      361.70      350.40      5.69 o
  -7   4  15      168.71      181.23      5.22 o
  -6   4  15     1078.52     1062.00     19.53 o
  -5   4  15      277.31      260.05      5.05 o
  -4   4  15      830.14      804.48     12.00 o
  -3   4  15      311.73      310.51      4.93 o
  -2   4  15       21.11       27.76      1.69 o
  -1   4  15       91.91       95.83      2.73 o
   0   4  15      123.84      126.96      3.34 o
   1   4  15        2.26        3.41      1.27 o
   2   4  15      168.93      157.71      3.80 o
   3   4  15        0.04        0.33      0.88 o
   4   4  15      176.08      189.38      4.56 o
   5   4  15      230.29      229.41      4.68 o
   6   4  15      221.89      215.19      4.68 o
   7   4  15       21.07       20.83      2.38 o
   8   4  15      110.68      115.60      3.43 o
   9   4  15       21.81       22.58      1.95 o
  10   4  15      219.50      232.50      4.38 o
  11   4  15      600.57      646.92      7.82 o
  12   4  15       28.22       26.89      3.69 o
  13   4  15       11.82        5.95      1.74 o
 -14   5  15        7.61        5.59      1.69 o
 -13   5  15       44.33       52.04      7.45 o
 -12   5  15       40.59       43.21      3.07 o
 -11   5  15       41.40       40.34      2.51 o
 -10   5  15       66.19       80.93      3.23 o
  -9   5  15       12.27       15.64      2.24 o
  -8   5  15      113.54      112.10      4.15 o
  -7   5  15      259.45      258.49      6.03 o
  -6   5  15       86.02      113.84      4.25 o
  -5   5  15      276.03      254.10      5.52 o
  -4   5  15      167.37      131.72      3.09 o
  -3   5  15      172.99      176.93      4.74 o
  -2   5  15       53.93       51.29      2.76 o
  -1   5  15       44.63       50.04      2.70 o
   0   5  15       33.87       31.85      2.39 o
   1   5  15      132.97      150.17      4.31 o
   2   5  15       10.14       11.24      2.14 o
   3   5  15      335.28      342.29      9.09 o
   4   5  15      734.06      740.80     10.14 o
   5   5  15      117.75      120.33      3.85 o
   6   5  15        5.43        6.13      1.77 o
   7   5  15      144.62      144.43      4.06 o
   8   5  15       15.11       20.15      2.14 o
   9   5  15       12.48       11.38      2.02 o
  10   5  15        0.05        0.61      1.17 o
  11   5  15        0.16       -0.12      0.97 o
  12   5  15        2.99        1.99      1.42 o
 -13   6  15       14.46        8.84      2.21 o
 -12   6  15       19.85       15.33      2.16 o
 -11   6  15       75.58       84.75      7.24 o
 -10   6  15       13.36       16.91      3.10 o
  -9   6  15      143.92      144.88      4.61 o
  -8   6  15       27.91       30.70      2.49 o
  -7   6  15       11.12       10.34      2.13 o
  -6   6  15       27.11       26.35      2.40 o
  -5   6  15        4.12        5.84      2.23 o
  -4   6  15       25.59       23.31      2.51 o
  -3   6  15      188.46      207.77      5.51 o
  -2   6  15      406.71      387.36     11.72 o
  -1   6  15      222.64      217.34      7.22 o
   0   6  15        8.22       12.60      2.59 o
   1   6  15       41.22       42.22      3.59 o
   2   6  15       73.84       78.55      4.12 o
   3   6  15      146.47      145.35      5.15 o
   4   6  15       78.09       77.15      4.72 o
   5   6  15        0.62        2.91      2.27 o
   6   6  15       56.71       57.62      3.00 o
   7   6  15       43.28       43.55      4.66 o
   8   6  15        6.19        3.76      1.56 o
   9   6  15       37.03       35.75      4.76 o
  10   6  15       45.20       46.48      6.18 o
 -10   7  15        2.59        1.31      1.86 o
  -9   7  15       78.34       74.14      6.00 o
  -8   7  15       31.20       32.36      2.74 o
  -7   7  15        1.24        2.35      1.80 o
  -6   7  15        0.70        0.33      1.46 o
  -5   7  15        3.35        2.78      1.97 o
  -4   7  15        0.25        1.05      2.03 o
  -3   7  15        9.11        8.13      2.36 o
  -2   7  15       76.67       84.70      5.26 o
  -1   7  15        8.18        8.19      1.76 o
   0   7  15      195.62      199.37      7.34 o
   1   7  15        3.21        3.59      1.72 o
   2   7  15       72.92       79.61      3.70 o
   3   7  15       16.01        7.96      3.77 o
   4   7  15        6.10        6.89      3.24 o
   5   7  15        0.24        1.21      1.92 o
   6   7  15       20.42       16.61      2.65 o
   7   7  15       71.54       78.52      3.17 o
  -4   8  15       29.74       13.11     11.29 o
  -3   8  15       12.82        7.22      5.87 o
  -2   8  15       24.88       35.37      5.42 o
  -1   8  15      151.25      173.73      7.68 o
   0   8  15       18.05        9.69      5.08 o
   1   8  15       12.39        7.23      3.17 o
   2   8  15       34.40       38.54      4.28 o
 -18   0  16       87.70      101.29      4.11 o
 -16   0  16        4.93        4.86      2.61 o
 -14   0  16      173.18      162.67      5.18 o
 -12   0  16      161.05      161.19      4.29 o
 -10   0  16       94.91      116.65      3.09 o
  -8   0  16      678.04      634.94      9.51 o
  -6   0  16     1081.23     1114.16      8.66 o
  -4   0  16      447.71      528.13      4.46 o
  -2   0  16     1089.26     1221.70     13.75 o
   0   0  16       74.11       82.88      1.54 o
   2   0  16      400.16      391.26      3.77 o
   4   0  16       46.80       46.09      1.77 o
   6   0  16      134.38      113.75      3.68 o
   8   0  16      551.67      525.78     11.63 o
  10   0  16      137.03      128.33      5.89 o
  12   0  16       50.59       57.29      4.19 o
  14   0  16        1.40        2.97      2.09 o
 -18   1  16        3.93        4.51      1.51 o
 -17   1  16       64.63       73.50      2.37 o
 -16   1  16        8.15        6.79      1.31 o
 -15   1  16      121.48      129.25      3.15 o
 -14   1  16       32.73       28.45      1.87 o
 -13   1  16      304.25      265.94      5.60 o
 -12   1  16        1.24       -0.23      0.90 o
 -11   1  16      319.95      306.66      3.93 o
 -10   1  16       23.27       26.56      1.54 o
  -9   1  16        0.24        1.62      0.90 o
  -8   1  16       77.96       89.46      1.65 o
  -7   1  16      192.64      213.34      2.63 o
  -6   1  16       16.45       15.56      0.86 o
  -5   1  16       17.07       20.96      0.88 o
  -4   1  16     2927.70     2967.87     16.69 o
  -3   1  16       71.15       69.31      1.13 o
  -2   1  16      172.77      181.28      1.55 o
  -1   1  16       36.26       34.52      0.75 o
   0   1  16      298.87      308.29      2.24 o
   1   1  16        4.79        3.54      0.56 o
   2   1  16       42.16       55.65      1.03 o
   3   1  16        3.80        3.38      0.58 o
   4   1  16       45.08       55.15      1.18 o
   5   1  16      170.06      152.70      2.03 o
   6   1  16       55.07       63.38      1.84 o
   7   1  16     1349.29     1308.99     13.31 o
   8   1  16     1185.89     1177.11     15.04 o
   9   1  16     1932.54     1924.31     22.67 o
  10   1  16        0.09       -0.06      1.50 o
  11   1  16        6.91        9.75      1.81 o
  12   1  16       90.63       85.85      3.64 o
  13   1  16        4.10        6.66      1.96 o
  14   1  16        1.54        0.92      1.32 o
  15   1  16        0.01        0.37      1.08 o
 -17   2  16       89.95      102.15      3.49 o
 -16   2  16        1.10        0.56      0.99 o
 -15   2  16        0.83        0.79      1.05 o
 -14   2  16       35.18       31.90      1.88 o
 -13   2  16        9.59        9.36      1.41 o
 -12   2  16        2.50        2.52      1.56 o
 -11   2  16       30.58       28.13      1.96 o
 -10   2  16      876.42      861.83      9.76 o
  -9   2  16      327.34      314.34      4.81 o
  -8   2  16      241.25      207.65      2.97 o
  -7   2  16       96.47       79.52      2.06 o
  -6   2  16      627.79      576.30      4.38 o
  -5   2  16      545.93      547.63      4.10 o
  -4   2  16       36.63       28.60      1.22 o
  -3   2  16      404.55      442.15      3.47 o
  -2   2  16       18.71       24.12      0.91 o
  -1   2  16     1808.73     1986.30     11.86 o
   0   2  16      502.05      524.32      3.38 o
   1   2  16      745.61      844.48      5.00 o
   2   2  16       43.67       36.34      1.06 o
   3   2  16      648.79      672.03      5.24 o
   4   2  16       16.99       18.87      1.05 o
   5   2  16      161.13      128.78      2.33 o
   6   2  16        2.20        2.31      1.09 o
   7   2  16     1420.48     1421.30     13.69 o
   8   2  16      226.76      235.77      4.14 o
   9   2  16      940.39     1001.52     12.07 o
  10   2  16      467.85      454.66      7.38 o
  11   2  16       10.55       11.36      2.19 o
  12   2  16      123.66      132.11      4.49 o
  13   2  16        2.70        3.85      1.52 o
  14   2  16        8.77        3.82      1.64 o
  15   2  16        6.19        2.43      1.21 o
 -17   3  16       43.50       46.33      3.08 o
 -16   3  16       23.76       14.39      1.75 o
 -15   3  16      109.20      118.16      3.49 o
 -14   3  16       79.31       86.87      3.06 o
 -13   3  16      173.97      175.27      5.34 o
 -12   3  16       79.54       81.64      6.37 o
 -11   3  16      387.08      354.65      8.03 o
 -10   3  16       13.70       12.32      2.26 o
  -9   3  16      597.99      617.02      8.28 o
  -8   3  16     1018.08     1021.46     13.66 o
  -7   3  16       14.81       15.17      1.44 o
  -6   3  16        0.76        2.63      1.18 o
  -5   3  16      220.52      197.87      3.04 o
  -4   3  16        7.78       11.06      1.17 o
  -3   3  16      115.68      119.82      2.24 o
  -2   3  16      153.62      170.48      2.57 o
  -1   3  16       73.96       71.53      1.80 o
   0   3  16      523.25      541.37      5.51 o
   1   3  16       10.58       13.16      1.63 o
   2   3  16      253.73      263.95      3.57 o
   3   3  16       35.84       36.63      2.04 o
   4   3  16       15.45       15.47      1.67 o
   5   3  16      268.73      265.07      4.54 o
   6   3  16      748.43      759.65      9.60 o
   7   3  16       67.63       59.72      2.53 o
   8   3  16      294.04      282.21      4.70 o
   9   3  16     1503.53     1599.84     16.45 o
  10   3  16       15.37       14.99      1.78 o
  11   3  16       37.35       41.53      2.06 o
  12   3  16       15.91       12.77      1.85 o
  13   3  16       13.62        8.39      1.82 o
  14   3  16        0.11        0.04      0.97 o
 -16   4  16      229.39      281.27      5.09 o
 -15   4  16       47.24       46.52      2.05 o
 -14   4  16       16.60       16.82      1.91 o
 -13   4  16      208.25      201.15      4.62 o
 -12   4  16       35.98       33.89      2.56 o
 -11   4  16       23.39       25.34      2.42 o
 -10   4  16      170.85      167.04      4.40 o
  -9   4  16       13.47       10.97      1.85 o
  -8   4  16      233.33      246.86      4.78 o
  -7   4  16       17.79       12.65      2.32 o
  -6   4  16        0.00        0.92      1.44 o
  -5   4  16       16.70       19.54      2.20 o
  -4   4  16      196.42      195.72      3.82 o
  -3   4  16       36.83       41.98      2.13 o
  -2   4  16      184.56      174.61      3.32 o
  -1   4  16      467.15      481.10      6.57 o
   0   4  16        5.28        8.89      1.70 o
   1   4  16       94.54       90.35      2.93 o
   2   4  16       15.31       19.41      2.22 o
   3   4  16       36.69       37.44      2.38 o
   4   4  16      157.18      156.47      4.09 o
   5   4  16      273.61      275.25      5.01 o
   6   4  16      302.23      283.48      5.23 o
   7   4  16      229.25      235.38      4.95 o
   8   4  16       84.69       83.38      2.94 o
   9   4  16      386.21      399.57      6.41 o
  10   4  16        1.32        0.65      1.21 o
  11   4  16       78.55       86.78      2.73 o
  12   4  16       38.05       37.70      3.31 o
  13   4  16       44.72       45.96      3.53 o
 -14   5  16       50.99       59.08      2.78 o
 -13   5  16        0.00        0.38      1.27 o
 -12   5  16        7.65        8.03      2.06 o
 -11   5  16       74.06       75.97      3.03 o
 -10   5  16      338.63      333.46      7.65 o
  -9   5  16        0.68        1.76      1.61 o
  -8   5  16       30.65       36.87      2.90 o
  -7   5  16       21.59       22.28      2.81 o
  -6   5  16      255.50      232.95      5.12 o
  -5   5  16       33.87       43.54      2.42 o
  -4   5  16      378.28      348.51      6.48 o
  -3   5  16       20.63       24.99      2.24 o
  -2   5  16       35.31       30.63      2.50 o
  -1   5  16       91.33       90.74      3.40 o
   0   5  16        6.02        9.76      2.21 o
   1   5  16      187.15      193.38      5.04 o
   2   5  16       68.90       66.57      6.82 o
   3   5  16      179.32      187.71      5.65 o
   4   5  16      153.90      154.57      4.99 o
   5   5  16      134.95      141.01      5.21 o
   6   5  16       65.80       73.25      2.97 o
   7   5  16      143.33      166.09      4.04 o
   8   5  16      163.52      174.13      4.65 o
   9   5  16       50.96       59.63      2.68 o
  10   5  16       87.84       92.71      5.71 o
  11   5  16        1.37        1.28      1.17 o
  12   5  16        9.17        6.18      2.30 o
 -12   6  16        1.78        2.11      1.45 o
 -11   6  16        7.00        3.40      1.54 o
 -10   6  16       19.84       22.99      3.06 o
  -9   6  16        1.70        3.65      1.59 o
  -8   6  16       53.13       51.69      2.81 o
  -7   6  16       26.75       25.80      2.47 o
  -6   6  16       19.67       15.22      2.35 o
  -5   6  16       94.64      102.78      4.72 o
  -4   6  16      121.38      137.21      4.56 o
  -3   6  16        0.81        1.49      1.34 o
  -2   6  16      134.29      128.16      4.00 o
  -1   6  16      243.50      260.85      8.41 o
   0   6  16      188.49      181.64      5.62 o
   1   6  16      223.84      235.59      6.00 o
   2   6  16       92.11       90.36      4.63 o
   3   6  16        6.05        6.02      2.58 o
   4   6  16      132.91      143.15      4.91 o
   5   6  16       62.97       61.42      6.45 o
   6   6  16      171.94      162.86      5.49 o
   7   6  16       85.38       79.05      3.66 o
   8   6  16       80.76       86.99      7.12 o
   9   6  16       44.17       42.88      3.40 o
  10   6  16        2.57        1.52      1.88 o
  -9   7  16       17.30       29.94      3.88 o
  -8   7  16       29.44       28.26      5.53 o
  -7   7  16       60.91       51.11      4.52 o
  -6   7  16        9.95        6.69      2.39 o
  -5   7  16        3.36        2.32      1.97 o
  -4   7  16       46.43       45.74      3.76 o
  -3   7  16       31.08       33.00      2.98 o
  -2   7  16       20.76       19.99      3.80 o
  -1   7  16      490.87      455.36     15.75 o
   0   7  16      218.75      232.65      9.49 o
   1   7  16       54.79       59.87      3.02 o
   2   7  16      150.57      157.98      4.72 o
   3   7  16        0.00        0.12      1.36 o
   4   7  16        2.28        1.78      2.09 o
   5   7  16       17.25       12.44      2.36 o
   6   7  16        2.63        3.24      2.19 o
   7   7  16        3.23        3.06      2.28 o
  -3   8  16        0.03       -0.22      2.69 o
  -2   8  16        0.33        0.60      5.18 o
  -1   8  16       80.32      109.29      7.09 o
   0   8  16        0.67        1.38      2.79 o
 -17   0  17        5.67        2.50      1.92 o
 -15   0  17      392.81      384.36      9.93 o
 -13   0  17      362.39      309.12     10.65 o
 -11   0  17      851.92      836.22     13.07 o
  -9   0  17     2540.42     2571.97     39.09 o
  -7   0  17       43.65       37.18      1.66 o
  -5   0  17     1388.31     1401.13     10.68 o
  -3   0  17      704.58      703.00      5.63 o
  -1   0  17     7065.60     7893.90     70.71 o
   1   0  17      258.01      201.03      2.48 o
   3   0  17      438.91      445.80      5.06 o
   5   0  17      184.95      194.40      4.13 o
   7   0  17     5461.47     5516.02     93.14 o
   9   0  17     1923.12     1972.03     33.27 o
  11   0  17      460.13      487.71     10.69 o
  13   0  17      205.79      228.28      6.36 o
  15   0  17       30.63       51.99      3.49 o
 -18   1  17        1.82        2.50      1.79 o
 -17   1  17       11.52        8.58      1.35 o
 -16   1  17        3.75        3.83      1.12 o
 -15   1  17        0.92        2.35      1.18 o
 -14   1  17       12.30       16.07      1.69 o
 -13   1  17       20.59       15.43      2.13 o
 -12   1  17       64.37       46.64      1.84 o
 -11   1  17      379.01      347.09      4.49 o
 -10   1  17        1.13        1.57      1.06 o
  -9   1  17       85.99       80.90      2.04 o
  -8   1  17      784.30      767.40     13.00 o
  -7   1  17      331.77      368.63      3.76 o
  -6   1  17      279.18      292.03      2.70 o
  -5   1  17      498.72      497.83      3.44 o
  -4   1  17       44.75       62.53      1.03 o
  -3   1  17      187.83      212.23      1.87 o
  -2   1  17      172.62      170.66      1.78 o
  -1   1  17       58.91       48.16      1.00 o
   0   1  17       63.19       72.56      1.18 o
   1   1  17       52.52       49.13      1.03 o
   2   1  17     1130.23     1186.95      7.11 o
   3   1  17       26.61       18.74      0.91 o
   4   1  17       31.99       30.61      1.21 o
   5   1  17      821.98      812.12      7.58 o
   6   1  17       20.00       25.34      1.81 o
   7   1  17       18.46       18.11      2.29 o
   8   1  17      163.26      155.97      4.28 o
   9   1  17       14.52       23.56      2.52 o
  10   1  17      362.76      336.55      6.88 o
  11   1  17      254.30      255.39      5.17 o
  12   1  17      176.10      164.73      4.61 o
  13   1  17        0.48        1.66      1.51 o
  14   1  17       41.40       48.14      2.51 o
  15   1  17        7.62        3.44      1.52 o
 -17   2  17        0.05        0.46      0.98 o
 -16   2  17       34.57       37.07      2.07 o
 -15   2  17       25.96       28.83      1.64 o
 -14   2  17        0.92        0.12      1.10 o
 -13   2  17       49.89       47.23      2.11 o
 -12   2  17      108.45       98.25      2.81 o
 -11   2  17       63.73       55.77      2.49 o
 -10   2  17       41.53       43.86      2.02 o
  -9   2  17       71.57       67.34      2.30 o
  -8   2  17      592.22      568.33      6.28 o
  -7   2  17      921.98      877.43     10.96 o
  -6   2  17     1358.71     1249.47     16.51 o
  -5   2  17        9.31        8.12      1.01 o
  -4   2  17       61.44       63.60      1.52 o
  -3   2  17      509.07      542.22      4.03 o
  -2   2  17        1.71        3.76      0.77 o
  -1   2  17      729.26      750.83      4.98 o
   0   2  17      363.51      383.79      2.86 o
   1   2  17     1490.13     1510.18      9.43 o
   2   2  17       77.20       73.70      1.35 o
   3   2  17      227.41      212.46      2.78 o
   4   2  17      535.99      559.04      5.32 o
   5   2  17      538.17      515.08      5.98 o
   6   2  17       48.97       51.29      2.60 o
   7   2  17     1039.96     1045.71     11.60 o
   8   2  17      253.06      254.35      4.36 o
   9   2  17      671.20      679.95      8.83 o
  10   2  17        6.65        7.90      2.04 o
  11   2  17        3.40        3.26      1.58 o
  12   2  17       16.97       18.64      2.08 o
  13   2  17       66.41       68.54      2.76 o
  14   2  17        0.84       -0.81      1.45 o
 -16   3  17       28.13       34.27      2.34 o
 -15   3  17      298.65      304.14      5.33 o
 -14   3  17       14.64       10.16      1.59 o
 -13   3  17      195.07      217.90      6.79 o
 -12   3  17       69.52       68.17      3.13 o
 -11   3  17        1.20        0.14      1.20 o
 -10   3  17      688.43      650.34      9.45 o
  -9   3  17      244.90      254.33      4.71 o
  -8   3  17      416.42      401.07      7.61 o
  -7   3  17      372.77      393.70      4.68 o
  -6   3  17      308.15      293.28      4.11 o
  -5   3  17      267.66      278.99      3.91 o
  -4   3  17      306.95      301.83      3.92 o
  -3   3  17      980.79      952.40      9.59 o
  -2   3  17      277.42      269.20      3.33 o
  -1   3  17     1384.21     1414.66     12.82 o
   0   3  17      203.94      216.61      3.99 o
   1   3  17        7.75        8.66      1.58 o
   2   3  17      253.76      260.70      3.54 o
   3   3  17        0.10       -0.30      0.96 o
   4   3  17      367.65      353.45      5.47 o
   5   3  17       91.22       91.53      2.65 o
   6   3  17       37.35       36.25      2.12 o
   7   3  17     2390.17     2480.09     24.81 o
   8   3  17       16.38       17.17      2.00 o
   9   3  17      370.12      392.70      5.50 o
  10   3  17      235.63      234.98      4.61 o
  11   3  17       45.73       43.40      2.52 o
  12   3  17       27.35       30.64      2.35 o
  13   3  17       12.24        4.75      1.95 o
  14   3  17        5.77        3.96      2.31 o
 -15   4  17        5.13        4.12      1.14 o
 -14   4  17       56.67       71.03      2.68 o
 -13   4  17       24.40       19.36      2.46 o
 -12   4  17       28.96       30.53      2.41 o
 -11   4  17        2.55        3.37      1.63 o
 -10   4  17       61.59       55.21      2.89 o
  -9   4  17        8.58        9.47      1.70 o
  -8   4  17       91.29       99.29      3.13 o
  -7   4  17      267.06      270.52      5.39 o
  -6   4  17      311.57      306.15      5.53 o
  -5   4  17       77.60       78.70      2.95 o
  -4   4  17       20.20       21.34      2.12 o
  -3   4  17      253.23      244.58      3.88 o
  -2   4  17      317.99      317.64      5.23 o
  -1   4  17        4.95        7.12      1.66 o
   0   4  17       43.92       45.06      2.30 o
   1   4  17        1.52        2.45      1.25 o
   2   4  17       19.76       19.55      2.25 o
   3   4  17        0.06        1.50      1.64 o
   4   4  17       33.06       36.39      2.30 o
   5   4  17      586.90      587.44     12.26 o
   6   4  17       84.41       89.14      3.15 o
   7   4  17      800.41      819.66      9.99 o
   8   4  17      514.83      529.28      7.33 o
   9   4  17      161.21      163.27      3.61 o
  10   4  17      134.38      131.71      3.05 o
  11   4  17       86.86       89.00      6.04 o
  12   4  17       58.99       59.93      3.36 o
  13   4  17       26.14       31.71      4.30 o
 -14   5  17        1.31        0.31      1.15 o
 -13   5  17        0.43       -0.55      1.55 o
 -12   5  17       43.91       47.07      3.15 o
 -11   5  17       52.64       63.72      3.39 o
 -10   5  17        0.92        1.57      1.74 o
  -9   5  17        0.34       -0.49      1.51 o
  -8   5  17       10.54       12.85      2.28 o
  -7   5  17       72.09       84.94      3.45 o
  -6   5  17      216.80      223.60      5.91 o
  -5   5  17      545.73      544.80     10.86 o
  -4   5  17       24.45       30.71      2.16 o
  -3   5  17      115.43      131.19      3.94 o
  -2   5  17      174.16      152.55      4.25 o
  -1   5  17      679.16      692.78     10.06 o
   0   5  17      254.88      264.59      5.90 o
   1   5  17     1231.79     1321.61     17.71 o
   2   5  17      463.76      497.44      8.16 o
   3   5  17      116.43      121.34      4.12 o
   4   5  17      302.37      302.22      6.01 o
   5   5  17      333.88      344.99      6.85 o
   6   5  17        0.00        1.66      1.62 o
   7   5  17       72.74       72.06      3.18 o
   8   5  17      198.07      209.40      4.33 o
   9   5  17       28.55       27.94      2.10 o
  10   5  17        5.31        3.52      1.39 o
  11   5  17        5.61        4.01      1.32 o
 -12   6  17        0.02        0.12      1.31 o
 -11   6  17        0.45        0.07      0.92 o
 -10   6  17        7.98        4.41      1.60 o
  -9   6  17       40.58       39.54      2.41 o
  -8   6  17       24.83       23.57      2.19 o
  -7   6  17       25.22       32.16      2.43 o
  -6   6  17       56.38       50.87      2.97 o
  -5   6  17        0.49       -0.82      1.50 o
  -4   6  17       73.27       72.22      3.57 o
  -3   6  17      609.14      628.37     14.17 o
  -2   6  17      149.50      160.94      4.97 o
  -1   6  17      334.15      344.32      8.85 o
   0   6  17      323.25      315.20      9.38 o
   1   6  17      272.05      304.64      7.26 o
   2   6  17      199.36      199.28      6.46 o
   3   6  17      195.94      204.38      6.08 o
   4   6  17        5.11        2.70      2.30 o
   5   6  17       37.36       35.65      5.08 o
   6   6  17      390.60      416.08      7.99 o
   7   6  17      282.52      302.68      6.37 o
   8   6  17        0.08       -0.50      1.11 o
   9   6  17       18.78       12.19      2.12 o
  -9   7  17        2.81        1.43      2.20 o
  -8   7  17       53.44       44.06      3.98 o
  -7   7  17        3.44        1.79      1.73 o
  -6   7  17       19.47       12.66      4.14 o
  -5   7  17        8.59        7.79      2.74 o
  -4   7  17        8.54        6.15      2.12 o
  -3   7  17        5.45        5.05      2.42 o
  -2   7  17      200.68      235.80      7.58 o
  -1   7  17        9.46        6.51      1.60 o
   0   7  17        1.56        1.06      1.38 o
   1   7  17       31.56       27.38      4.39 o
   2   7  17      119.08      134.33      4.35 o
   3   7  17        3.68        3.41      2.04 o
   4   7  17       33.13       37.52      4.16 o
   5   7  17        3.43        3.05      1.78 o
   6   7  17        0.91        1.68      1.61 o
 -16   0  18       89.85       73.25      4.30 o
 -14   0  18       14.58       13.90      2.25 o
 -12   0  18      794.42      717.64     19.15 o
 -10   0  18      234.92      205.75      4.13 o
  -8   0  18      947.18      993.93     35.08 o
  -6   0  18        0.13        2.23      1.65 o
  -4   0  18      284.03      302.40      3.26 o
  -2   0  18      252.37      257.58      2.94 o
   0   0  18     1264.17     1221.02     11.27 o
   2   0  18      230.60      214.17      2.97 o
   4   0  18      218.72      201.55      4.13 o
   6   0  18      384.84      375.73      7.42 o
   8   0  18      239.15      223.12      8.18 o
  10   0  18      249.63      234.75      6.87 o
  12   0  18      292.66      299.13      7.03 o
  14   0  18       27.90        8.43      2.41 o
 -17   1  18       18.01       17.55      1.49 o
 -16   1  18       52.09       54.22      2.12 o
 -15   1  18        7.59        9.28      1.45 o
 -14   1  18       84.13       81.16      2.66 o
 -13   1  18      843.34      855.04     19.07 o
 -12   1  18       39.49       41.97      1.82 o
 -11   1  18       15.67       10.31      1.32 o
 -10   1  18      172.95      156.30      3.06 o
  -9   1  18       12.97       11.31      1.32 o
  -8   1  18       73.51       67.35      2.05 o
  -7   1  18      643.67      591.38      9.58 o
  -6   1  18       12.39       13.06      1.03 o
  -5   1  18       14.62       14.28      0.98 o
  -4   1  18       27.54       23.42      0.91 o
  -3   1  18     1346.23     1341.15      7.86 o
  -2   1  18     1377.19     1437.87      8.40 o
  -1   1  18      349.31      327.66      2.63 o
   0   1  18        1.92        6.14      0.74 o
   1   1  18      331.53      325.42      2.84 o
   2   1  18       35.43       39.29      1.07 o
   3   1  18      648.65      668.36      5.45 o
   4   1  18       82.60       76.24      1.76 o
   5   1  18      257.91      241.76      4.08 o
   6   1  18      170.03      159.07      3.47 o
   7   1  18      407.82      403.85      6.39 o
   8   1  18      234.32      225.66      4.95 o
   9   1  18      125.26      107.02      3.64 o
  10   1  18      545.10      514.33      8.03 o
  11   1  18        7.32        3.33      1.76 o
  12   1  18      184.16      180.41      4.32 o
  13   1  18       10.85        6.23      1.70 o
  14   1  18       22.98       11.07      1.79 o
 -17   2  18      205.98      247.77      5.45 o
 -16   2  18        7.65        2.65      1.24 o
 -15   2  18      165.33      161.81      4.97 o
 -14   2  18        0.12        0.93      1.14 o
 -13   2  18      449.35      426.16     11.68 o
 -12   2  18      438.37      378.18      7.38 o
 -11   2  18        2.94        2.52      1.27 o
 -10   2  18       32.20       44.09      2.13 o
  -9   2  18       82.83       69.77      2.26 o
  -8   2  18       34.89       35.66      1.93 o
  -7   2  18       92.09       97.32      2.75 o
  -6   2  18      481.81      433.72      5.44 o
  -5   2  18      103.50       87.82      1.94 o
  -4   2  18      406.71      393.39      4.00 o
  -3   2  18      399.41      395.61      3.76 o
  -2   2  18      178.63      177.47      2.21 o
  -1   2  18       38.06       49.32      1.17 o
   0   2  18       29.92       32.91      1.12 o
   1   2  18      158.08      173.16      1.85 o
   2   2  18      391.40      359.87      3.57 o
   3   2  18      140.93      127.31      2.08 o
   4   2  18      710.96      689.30      7.75 o
   5   2  18      564.11      554.85      7.50 o
   6   2  18        1.48        2.74      1.57 o
   7   2  18     1664.39     1622.60     17.58 o
   8   2  18       27.57       25.98      2.19 o
   9   2  18      714.15      730.82     10.16 o
  10   2  18       51.44       57.21      3.22 o
  11   2  18        0.54       -0.50      1.50 o
  12   2  18       12.79       14.68      2.24 o
  13   2  18       48.06       40.55      2.75 o
  14   2  18       27.64       26.39      3.89 o
 -16   3  18       94.70      110.35      2.99 o
 -15   3  18       80.25       82.83      2.99 o
 -14   3  18       14.40       11.94      1.50 o
 -13   3  18        7.46        7.33      1.59 o
 -12   3  18      814.18      791.72     17.08 o
 -11   3  18      211.68      215.96      5.64 o
 -10   3  18      152.93      159.39      3.98 o
  -9   3  18      265.96      265.23      4.74 o
  -8   3  18       40.13       48.49      2.46 o
  -7   3  18      274.42      270.23      3.84 o
  -6   3  18       24.79       22.84      1.60 o
  -5   3  18      412.26      402.41      5.66 o
  -4   3  18        0.52        3.04      1.14 o
  -3   3  18       49.41       57.88      2.13 o
  -2   3  18        8.29        5.98      1.00 o
  -1   3  18       90.36      107.99      2.79 o
   0   3  18       51.78       47.86      2.25 o
   1   3  18        8.38        8.41      1.53 o
   2   3  18      138.25      146.11      3.25 o
   3   3  18        0.99        1.42      1.27 o
   4   3  18        4.66        6.23      1.62 o
   5   3  18      338.46      317.52      5.52 o
   6   3  18       10.78        9.14      1.52 o
   7   3  18     1402.38     1424.92     14.53 o
   8   3  18      170.23      172.56      3.55 o
   9   3  18      112.99      119.25      2.98 o
  10   3  18      230.62      229.01      5.10 o
  11   3  18       34.57       31.29      2.92 o
  12   3  18        9.26        7.36      2.03 o
  13   3  18        8.85        5.60      1.38 o
 -15   4  18       17.30       20.43      2.88 o
 -14   4  18       68.15       84.57      2.82 o
 -13   4  18       16.98       13.63      1.96 o
 -12   4  18        2.01        1.48      1.62 o
 -11   4  18      184.85      181.03      4.52 o
 -10   4  18      133.55      124.21      3.94 o
  -9   4  18      149.03      150.77      4.45 o
  -8   4  18       14.50        9.93      2.30 o
  -7   4  18      247.92      257.03      5.50 o
  -6   4  18       10.96       11.73      2.06 o
  -5   4  18       68.11       80.49      2.75 o
  -4   4  18        1.49        0.04      1.18 o
  -3   4  18       73.12       80.63      2.58 o
  -2   4  18      720.44      715.62      9.17 o
  -1   4  18       16.24       18.50      1.98 o
   0   4  18       51.09       52.59      2.45 o
   1   4  18       27.44       30.26      2.46 o
   2   4  18       12.49       15.10      2.17 o
   3   4  18        5.29        6.84      2.07 o
   4   4  18       30.50       29.70      2.17 o
   5   4  18      981.66      993.53     17.03 o
   6   4  18       27.59       32.74      2.40 o
   7   4  18      496.42      529.39      8.17 o
   8   4  18       54.90       56.30      2.62 o
   9   4  18      279.32      276.54      5.19 o
  10   4  18      139.02      145.02      3.34 o
  11   4  18       46.14       37.28      2.41 o
  12   4  18       38.10       49.15      3.01 o
 -14   5  18       49.64       63.37      2.81 o
 -13   5  18       21.98       17.78      2.41 o
 -12   5  18        4.96        5.94      1.88 o
 -11   5  18      114.56      114.24      4.41 o
 -10   5  18      419.83      420.88     10.27 o
  -9   5  18      124.10      118.08      3.92 o
  -8   5  18      435.89      456.75      7.72 o
  -7   5  18        1.81        1.68      2.01 o
  -6   5  18       10.53       17.65      2.42 o
  -5   5  18       49.24       48.45      2.94 o
  -4   5  18      268.12      276.76      6.00 o
  -3   5  18       42.76       39.09      2.68 o
  -2   5  18       10.71       19.92      2.40 o
  -1   5  18      875.57      904.02     14.26 o
   0   5  18      245.56      247.75      5.56 o
   1   5  18      784.25      778.54     11.25 o
   2   5  18       40.22       43.40      3.02 o
   3   5  18       76.35       78.75      2.95 o
   4   5  18       37.34       46.16      2.48 o
   5   5  18        1.73        3.02      2.09 o
   6   5  18      530.42      554.74      8.98 o
   7   5  18      411.72      420.03      9.04 o
   8   5  18      154.06      179.07      3.91 o
   9   5  18      104.08      111.70      3.03 o
  10   5  18        4.34        3.81      1.34 o
  11   5  18       15.18        8.88      1.97 o
 -11   6  18       76.31       80.68      3.23 o
 -10   6  18        4.87        1.65      1.42 o
  -9   6  18        3.34        0.65      1.38 o
  -8   6  18        2.29        3.00      1.68 o
  -7   6  18        1.41        2.93      1.63 o
  -6   6  18       59.65       52.66      2.58 o
  -5   6  18      108.97      114.77      4.61 o
  -4   6  18       22.31       34.55      3.07 o
  -3   6  18      127.35      131.10      3.38 o
  -2   6  18        3.83        6.75      1.63 o
  -1   6  18      285.20      277.36      8.72 o
   0   6  18      361.61      370.66      8.99 o
   1   6  18        1.93        0.96      1.81 o
   2   6  18       45.29       52.77      3.78 o
   3   6  18       71.46       62.45      3.74 o
   4   6  18       26.44       21.21      3.62 o
   5   6  18      231.02      237.68      6.50 o
   6   6  18       21.74       22.16      2.80 o
   7   6  18       11.75        8.90      2.23 o
   8   6  18      205.14      203.40      8.58 o
  -8   7  18       13.32        8.89      2.62 o
  -7   7  18       32.60       37.48      5.65 o
  -6   7  18       79.20       82.77     10.31 o
  -5   7  18      103.57      118.71      4.53 o
  -4   7  18       61.99       55.07      7.11 o
  -3   7  18      304.59      309.47     13.17 o
  -2   7  18       36.49       27.49      4.06 o
  -1   7  18      296.35      278.21     10.93 o
   0   7  18        0.00        1.07      1.32 o
   1   7  18      167.99      164.31      4.39 o
   2   7  18        1.99        1.66      1.82 o
   3   7  18        9.29        4.31      1.96 o
   4   7  18       53.54       65.36      4.16 o
   5   7  18       32.82       30.83      4.03 o
 -17   0  19        0.43        0.46      1.66 o
 -15   0  19       15.24       10.89      2.02 o
 -13   0  19        5.03        4.39      1.98 o
 -11   0  19       12.12       28.18      2.31 o
  -9   0  19      139.10      150.14      3.94 o
  -7   0  19       78.17       61.75      2.90 o
  -5   0  19      321.71      325.37      4.88 o
  -3   0  19      532.27      502.57      5.59 o
  -1   0  19        1.22        2.07      0.71 o
   1   0  19      342.17      279.49      3.80 o
   3   0  19      308.10      335.93      5.56 o
   5   0  19       17.97       24.12      2.69 o
   7   0  19     3611.21     3771.75     62.50 o
   9   0  19      198.12      190.69      7.06 o
  11   0  19       42.27       51.23      3.69 o
  13   0  19       42.79       40.12      4.02 o
 -17   1  19       15.33        9.23      1.63 o
 -16   1  19        6.58        4.94      1.28 o
 -15   1  19       27.88       28.33      1.71 o
 -14   1  19        9.17        6.65      1.59 o
 -13   1  19        6.32        6.13      1.49 o
 -12   1  19      122.37      102.93      2.93 o
 -11   1  19       25.48       27.23      1.86 o
 -10   1  19        7.53        3.78      1.37 o
  -9   1  19       49.30       48.39      1.81 o
  -8   1  19      219.89      199.80      3.98 o
  -7   1  19      843.39      826.33      8.29 o
  -6   1  19       96.99       84.19      1.88 o
  -5   1  19      619.46      571.03      4.71 o
  -4   1  19      213.93      180.05      2.25 o
  -3   1  19      151.20      150.07      1.99 o
  -2   1  19      285.03      301.06      2.96 o
  -1   1  19       31.71       39.04      1.23 o
   0   1  19        0.18        2.22      0.62 o
   1   1  19      148.00      160.68      1.98 o
   2   1  19      114.02      108.14      1.87 o
   3   1  19      299.42      301.52      3.41 o
   4   1  19       29.90       27.13      1.69 o
   5   1  19      163.30      152.82      3.37 o
   6   1  19       78.50       77.47      2.87 o
   7   1  19      289.26      306.66      5.33 o
   8   1  19       18.36       10.63      2.11 o
   9   1  19      121.20      113.93      4.07 o
  10   1  19       71.90       70.63      2.98 o
  11   1  19      285.94      293.69      5.56 o
  12   1  19      406.75      408.68      6.96 o
  13   1  19       11.55        7.16      1.70 o
  14   1  19       20.62       11.51      1.92 o
 -17   2  19      292.72      372.76      8.56 o
 -16   2  19       53.78       64.47      2.58 o
 -15   2  19       13.27        8.21      1.35 o
 -14   2  19        5.29        3.67      1.28 o
 -13   2  19       71.60       71.81      2.24 o
 -12   2  19      341.79      295.91      6.84 o
 -11   2  19       28.35       23.11      1.80 o
 -10   2  19       41.00       47.54      2.01 o
  -9   2  19      320.00      301.45      4.75 o
  -8   2  19      226.65      219.12      4.27 o
  -7   2  19       10.92       13.75      1.56 o
  -6   2  19      108.95      103.76      2.70 o
  -5   2  19      150.86      140.04      2.57 o
  -4   2  19      126.29      107.64      2.12 o
  -3   2  19      244.75      251.03      2.97 o
  -2   2  19      848.86      878.60      8.16 o
  -1   2  19       22.18       13.32      1.32 o
   0   2  19       79.22       79.17      1.72 o
   1   2  19       95.06       77.04      1.79 o
   2   2  19       58.33       50.94      1.81 o
   3   2  19     1172.14     1137.14     11.60 o
   4   2  19      218.33      203.57      3.53 o
   5   2  19      354.58      335.12      6.04 o
   6   2  19      343.61      342.97      5.72 o
   7   2  19       56.78       59.26      2.68 o
   8   2  19      151.34      152.43      4.05 o
   9   2  19        6.27        8.96      2.37 o
  10   2  19       99.16      105.55      3.60 o
  11   2  19       20.02       13.20      1.90 o
  12   2  19      196.23      201.31      4.74 o
  13   2  19      147.71      173.72      4.21 o
 -16   3  19        4.24        2.26      1.16 o
 -15   3  19      127.61      144.09      3.52 o
 -14   3  19        1.00        1.37      1.11 o
 -13   3  19        1.30        1.19      1.34 o
 -12   3  19      340.96      326.49      6.56 o
 -11   3  19      203.46      188.43      5.20 o
 -10   3  19      146.43      121.33      3.44 o
  -9   3  19        4.24        3.93      1.44 o
  -8   3  19      356.69      323.84      4.82 o
  -7   3  19      133.30      135.95      2.87 o
  -6   3  19      213.05      207.01      3.50 o
  -5   3  19      362.74      374.41      4.82 o
  -4   3  19       35.93       41.53      2.02 o
  -3   3  19      750.02      705.47      7.75 o
  -2   3  19      473.47      444.40      5.84 o
  -1   3  19     1380.42     1372.90     13.20 o
   0   3  19       20.59       20.30      2.09 o
   1   3  19        2.80        4.06      1.54 o
   2   3  19       85.51       83.47      2.84 o
   3   3  19       16.04       12.64      1.68 o
   4   3  19        0.93        0.92      1.18 o
   5   3  19       55.26       62.33      2.74 o
   6   3  19      254.30      239.54      4.43 o
   7   3  19       36.35       27.81      2.63 o
   8   3  19        0.56        1.27      1.35 o
   9   3  19      157.80      159.95      3.89 o
  10   3  19       94.05      108.31      3.17 o
  11   3  19        7.29        4.23      1.61 o
  12   3  19       13.32        8.78      1.54 o
  13   3  19        9.75        6.81      1.99 o
 -15   4  19       15.91       11.73      1.57 o
 -14   4  19       45.65       53.07      2.70 o
 -13   4  19       81.91       82.46      2.90 o
 -12   4  19      524.75      497.94     12.64 o
 -11   4  19        1.43        2.58      1.53 o
 -10   4  19       85.00       75.42      3.11 o
  -9   4  19      194.53      171.18      4.50 o
  -8   4  19       25.42       24.04      2.46 o
  -7   4  19      562.11      569.54      9.06 o
  -6   4  19     1074.78     1096.79     16.35 o
  -5   4  19      413.07      420.37      6.45 o
  -4   4  19      738.56      779.17     12.71 o
  -3   4  19      227.52      211.10      3.88 o
  -2   4  19       92.71       91.76      3.15 o
  -1   4  19      803.14      763.97      9.10 o
   0   4  19      314.38      334.15      5.32 o
   1   4  19       57.18       61.39      3.08 o
   2   4  19        4.24        5.01      1.83 o
   3   4  19       28.95       29.69      2.47 o
   4   4  19        0.71        0.07      1.30 o
   5   4  19      158.39      163.53      4.81 o
   6   4  19      109.90      120.99      7.11 o
   7   4  19        5.88        3.63      1.50 o
   8   4  19       39.71       45.15      2.34 o
   9   4  19       19.79       20.92      1.71 o
  10   4  19       16.07       11.35      1.36 o
  11   4  19        1.11        0.78      0.97 o
  12   4  19        0.90       -0.03      2.09 o
 -13   5  19       64.87       74.22      3.56 o
 -12   5  19       34.46       36.54      2.74 o
 -11   5  19       40.20       39.08      3.00 o
 -10   5  19       33.02       30.35      2.78 o
  -9   5  19        0.38       -0.43      1.42 o
  -8   5  19        2.82        2.16      1.73 o
  -7   5  19        1.48        2.73      1.77 o
  -6   5  19       14.45       17.88      2.76 o
  -5   5  19       50.27       45.77      2.63 o
  -4   5  19     1137.66     1101.09     22.27 o
  -3   5  19      809.24      839.32     14.99 o
  -2   5  19       19.06       13.15      2.07 o
  -1   5  19       22.95       17.85      2.10 o
   0   5  19       75.35       76.43      3.89 o
   1   5  19       99.41       94.21      3.98 o
   2   5  19      217.35      223.18      5.57 o
   3   5  19       31.41       34.58      2.46 o
   4   5  19       47.72       47.09      2.95 o
   5   5  19      129.88      151.02      4.67 o
   6   5  19       63.05       61.72      3.80 o
   7   5  19     1082.95     1176.52     15.99 o
   8   5  19        1.09        0.73      1.21 o
   9   5  19       15.78       11.97      1.67 o
  10   5  19       26.44       26.13      3.18 o
 -11   6  19        6.71        4.50      1.62 o
 -10   6  19       12.63        8.40      1.91 o
  -9   6  19        0.32        0.90      1.38 o
  -8   6  19       80.66       89.73      3.30 o
  -7   6  19       63.28       68.80      3.26 o
  -6   6  19        0.43        0.56      1.53 o
  -5   6  19        3.85        3.29      2.01 o
  -4   6  19      316.86      311.12      9.18 o
  -3   6  19        6.95        3.16      1.34 o
  -2   6  19      730.46      716.46     15.30 o
  -1   6  19        1.17        0.97      1.21 o
   0   6  19      174.40      163.66      5.28 o
   1   6  19       15.19       14.58      2.92 o
   2   6  19        3.25        3.62      2.35 o
   3   6  19       74.63       76.89      4.65 o
   4   6  19        0.45        0.59      2.00 o
   5   6  19        3.65        1.98      2.21 o
   6   6  19        1.36        1.15      1.91 o
   7   6  19       28.84       28.91      4.37 o
   8   6  19       10.15        7.01      1.95 o
  -7   7  19       46.61       41.34      5.75 o
  -6   7  19        2.12        1.63      1.57 o
  -5   7  19       87.37       89.13      3.51 o
  -4   7  19       85.95       77.52     10.59 o
  -3   7  19       53.14       60.85      4.74 o
  -2   7  19      307.67      310.04     10.04 o
  -1   7  19       87.50       86.77      5.96 o
   0   7  19        0.58        0.00      1.13 o
   1   7  19        7.64        6.74      1.81 o
   2   7  19       21.54       15.59      2.75 o
   3   7  19        0.26        1.07      1.80 o
   4   7  19        2.14        2.36      1.95 o
 -16   0  20       25.15       15.39      2.37 o
 -14   0  20      503.29      457.46     14.30 o
 -12   0  20        0.24        0.40      1.34 o
 -10   0  20      179.93      162.71      4.37 o
  -8   0  20      755.41      730.80     24.20 o
  -6   0  20        6.38        4.83      1.59 o
  -4   0  20     2694.71     2624.46     33.32 o
  -2   0  20       77.06       71.16      2.35 o
   0   0  20        9.64        3.32      0.91 o
   2   0  20      113.00       87.39      3.10 o
   4   0  20       32.30       23.45      2.17 o
   6   0  20       22.57       21.29      3.61 o
   8   0  20        5.57       12.83      3.83 o
  10   0  20       29.51       30.35      3.40 o
  12   0  20       77.80       75.51      4.19 o
  14   0  20       24.22       27.19      5.18 o
 -17   1  20        1.09        1.58      1.50 o
 -16   1  20      126.69      130.68      3.42 o
 -15   1  20       77.63       73.97      2.70 o
 -14   1  20        0.44        1.07      1.21 o
 -13   1  20        9.76       14.80      1.76 o
 -12   1  20       26.42       27.38      1.89 o
 -11   1  20       37.70       39.90      2.19 o
 -10   1  20       31.12       25.24      1.95 o
  -9   1  20       66.16       61.68      2.13 o
  -8   1  20       82.17       77.73      2.10 o
  -7   1  20      100.81      103.45      2.31 o
  -6   1  20       20.52       26.23      1.79 o
  -5   1  20      108.05      101.20      2.12 o
  -4   1  20      111.59      123.34      2.20 o
  -3   1  20       23.04       22.89      1.31 o
  -2   1  20        2.38        2.42      0.75 o
  -1   1  20      780.68      798.60      6.32 o
   0   1  20     1076.21     1045.26      8.90 o
   1   1  20     2689.93     2590.50     20.72 o
   2   1  20        1.10        3.78      0.98 o
   3   1  20       83.10       82.30      2.43 o
   4   1  20      188.05      188.88      3.80 o
   5   1  20        0.69        2.07      1.25 o
   6   1  20       51.60       49.47      2.30 o
   7   1  20      460.17      467.35      6.87 o
   8   1  20       21.76       19.44      2.63 o
   9   1  20       87.85       86.19      3.60 o
  10   1  20       18.56       17.39      1.96 o
  11   1  20       11.79       13.05      2.04 o
  12   1  20        7.64        9.05      1.87 o
  13   1  20       13.69        8.97      1.72 o
 -16   2  20       67.04       70.47      2.79 o
 -15   2  20       75.77       75.71      2.59 o
 -14   2  20       13.89       13.18      1.46 o
 -13   2  20       59.85       41.56      1.98 o
 -12   2  20      182.47      161.38      4.58 o
 -11   2  20      263.06      238.78      4.14 o
 -10   2  20      439.24      368.72      5.40 o
  -9   2  20      138.41      130.42      3.40 o
  -8   2  20      276.52      259.66      4.64 o
  -7   2  20       80.57       85.29      2.62 o
  -6   2  20      815.28      821.21      9.00 o
  -5   2  20      373.38      351.01      4.88 o
  -4   2  20      306.89      311.19      4.43 o
  -3   2  20      807.83      784.93      7.59 o
  -2   2  20     1380.47     1374.13     12.65 o
  -1   2  20      409.55      376.25      4.46 o
   0   2  20      185.16      167.67      3.20 o
   1   2  20       97.11       99.35      2.57 o
   2   2  20      197.10      190.21      3.53 o
   3   2  20     1581.31     1595.21     15.92 o
   4   2  20      151.98      141.62      3.53 o
   5   2  20       25.82       33.83      2.25 o
   6   2  20      415.56      393.06      6.03 o
   7   2  20      971.00      981.29     12.13 o
   8   2  20       42.06       38.59      2.34 o
   9   2  20      148.58      165.88      5.55 o
  10   2  20      249.99      243.15      6.06 o
  11   2  20       13.58       12.28      2.38 o
  12   2  20      122.73      126.37      4.55 o
  13   2  20        9.22        3.37      1.55 o
 -16   3  20       39.07       50.06      3.49 o
 -15   3  20       24.08       30.09      2.33 o
 -14   3  20       16.07       13.70      1.73 o
 -13   3  20        0.06       -0.36      1.23 o
 -12   3  20        3.60        2.65      1.47 o
 -11   3  20        0.48        1.57      1.49 o
 -10   3  20      287.54      262.81      4.67 o
  -9   3  20      375.84      340.48      6.26 o
  -8   3  20      124.46      118.36      2.99 o
  -7   3  20       38.98       39.31      2.08 o
  -6   3  20        4.58        3.59      1.25 o
  -5   3  20        0.07        0.61      1.08 o
  -4   3  20     1985.61     1989.99     18.44 o
  -3   3  20        2.36        3.86      1.15 o
  -2   3  20       17.86       20.77      1.73 o
  -1   3  20      236.23      229.17      4.49 o
   0   3  20       56.40       53.32      2.48 o
   1   3  20       64.35       64.73      2.54 o
   2   3  20        0.05        1.18      1.42 o
   3   3  20      117.89      120.70      3.96 o
   4   3  20      214.44      215.55      4.95 o
   5   3  20      286.48      299.80      6.22 o
   6   3  20       30.36       27.31      2.17 o
   7   3  20        0.04        1.45      1.30 o
   8   3  20        8.43        9.08      1.67 o
   9   3  20        6.30        4.54      1.54 o
  10   3  20      254.27      271.37      7.29 o
  11   3  20       24.16       24.60      2.64 o
  12   3  20        3.76        2.06      1.40 o
 -14   4  20       17.62       12.12      1.52 o
 -13   4  20       47.32       50.51      2.64 o
 -12   4  20       16.37        8.75      1.90 o
 -11   4  20      157.33      154.26      4.19 o
 -10   4  20       54.49       56.25      3.52 o
  -9   4  20       18.04       17.11      2.05 o
  -8   4  20      246.04      263.84      6.41 o
  -7   4  20       94.93       88.12      3.08 o
  -6   4  20       43.02       60.30      2.44 o
  -5   4  20        0.42        3.15      1.44 o
  -4   4  20     1071.77      982.33     13.77 o
  -3   4  20      895.28      924.30     11.07 o
  -2   4  20      948.37      953.34     12.38 o
  -1   4  20       15.44       13.66      1.82 o
   0   4  20      222.11      216.16      4.26 o
   1   4  20       23.26       25.44      2.45 o
   2   4  20       80.39       88.24      3.46 o
   3   4  20        6.59        7.97      2.26 o
   4   4  20       18.79       18.03      2.48 o
   5   4  20      217.75      241.94      5.10 o
   6   4  20       44.84       43.24      2.27 o
   7   4  20      193.41      212.94      4.35 o
   8   4  20       40.36       50.31      2.33 o
   9   4  20       61.45       54.22      3.49 o
  10   4  20        4.03        3.44      1.39 o
  11   4  20       33.49       29.89      7.20 o
 -13   5  20       36.09       51.38      2.63 o
 -12   5  20       11.83        9.77      2.09 o
 -11   5  20        0.44        1.36      1.61 o
 -10   5  20       33.95       37.59      2.94 o
  -9   5  20      176.99      206.39      4.46 o
  -8   5  20        1.04        5.04      1.97 o
  -7   5  20       34.03       31.04      3.00 o
  -6   5  20       50.27       48.34      2.49 o
  -5   5  20        0.31        1.30      1.38 o
  -4   5  20      511.56      480.84     10.38 o
  -3   5  20      232.57      230.02      6.31 o
  -2   5  20      773.92      772.35     16.10 o
  -1   5  20        2.61        2.26      1.78 o
   0   5  20        5.27        4.91      2.17 o
   1   5  20      243.88      225.15      5.85 o
   2   5  20       92.68       96.95      4.39 o
   3   5  20       22.08       26.41      2.26 o
   4   5  20       51.57       54.16      2.65 o
   5   5  20      181.83      195.26      4.22 o
   6   5  20       13.59       19.27      2.71 o
   7   5  20       61.00       57.85      3.12 o
   8   5  20      170.80      178.53      4.50 o
   9   5  20      100.82      103.49      8.51 o
  10   5  20      172.54      187.99      8.65 o
 -10   6  20        5.80        1.56      1.41 o
  -9   6  20       10.52        3.50      1.42 o
  -8   6  20        0.74        0.38      1.36 o
  -7   6  20       10.75        7.33      2.31 o
  -6   6  20       26.12       22.05      2.62 o
  -5   6  20        0.14        0.77      1.63 o
  -4   6  20      170.12      165.59      5.63 o
  -3   6  20       25.65       33.67      2.02 o
  -2   6  20       87.23       96.06      2.99 o
  -1   6  20       51.43       57.81      3.21 o
   0   6  20        5.33        5.41      2.28 o
   1   6  20       87.74       91.52      4.34 o
   2   6  20       26.97       25.55      5.11 o
   3   6  20        2.53        4.14      2.45 o
   4   6  20        2.78        1.72      2.01 o
   5   6  20      245.44      289.32      7.18 o
   6   6  20        6.10        5.96      2.18 o
   7   6  20      128.47      139.02      6.03 o
  -6   7  20        8.28        6.67      1.83 o
  -5   7  20      201.90      243.12      5.57 o
  -4   7  20       81.33       91.20      5.87 o
  -3   7  20      382.39      435.66      9.81 o
  -2   7  20        0.24        0.56      2.35 o
  -1   7  20       79.67       78.72      4.16 o
   0   7  20       48.23       48.54      2.62 o
   1   7  20       49.19       46.41      6.80 o
   2   7  20       16.21       11.96      2.36 o
   3   7  20        0.00        0.30      1.57 o
 -17   0  21       28.48       39.13      3.56 o
 -15   0  21      245.34      247.82     12.33 o
 -13   0  21      152.97      127.22      7.28 o
 -11   0  21      105.81      109.38      4.43 o
  -9   0  21      148.60      137.66      5.05 o
  -7   0  21        0.77        0.26      1.29 o
  -5   0  21     1874.77     1839.52     24.71 o
  -3   0  21      250.32      254.03      6.04 o
  -1   0  21       26.71       32.42      2.97 o
   1   0  21        0.32        4.86      1.66 o
   3   0  21     1055.38     1037.55     14.28 o
   5   0  21       64.18       58.64      3.89 o
   7   0  21      472.30      485.12     12.51 o
   9   0  21       33.36       33.98      3.78 o
  11   0  21      110.81      125.12      4.52 o
  13   0  21      143.78      144.77      7.14 o
 -16   1  21       70.36       80.52      2.45 o
 -15   1  21      192.61      181.12      3.55 o
 -14   1  21       10.79       13.04      1.63 o
 -13   1  21      101.43       93.16      2.93 o
 -12   1  21       64.12       62.64      2.32 o
 -11   1  21      526.20      480.22      6.08 o
 -10   1  21        2.64        6.57      1.39 o
  -9   1  21       13.57       13.15      1.57 o
  -8   1  21      118.76      102.56      2.74 o
  -7   1  21        0.09        0.73      1.19 o
  -6   1  21     1201.83     1173.98     14.23 o
  -5   1  21      210.63      198.58      3.83 o
  -4   1  21     1659.82     1567.56     14.72 o
  -3   1  21     1273.92     1220.55     11.53 o
  -2   1  21      276.07      277.86      3.55 o
  -1   1  21      645.83      628.89      6.52 o
   0   1  21     1269.26     1237.22     11.27 o
   1   1  21       17.98       15.29      1.42 o
   2   1  21        4.49        8.00      1.35 o
   3   1  21      106.19       97.62      2.76 o
   4   1  21       51.26       57.16      2.20 o
   5   1  21      365.64      357.38      5.59 o
   6   1  21       53.34       67.32      2.96 o
   7   1  21       54.44       49.39      2.52 o
   8   1  21      116.14      110.66      3.52 o
   9   1  21       12.20       14.33      1.92 o
  10   1  21      301.58      278.44      5.40 o
  11   1  21      234.78      232.07      5.07 o
  12   1  21       18.88       14.25      1.79 o
  13   1  21        3.68        5.72      1.27 o
 -16   2  21       17.02        8.02      1.45 o
 -15   2  21        4.09        3.50      1.11 o
 -14   2  21       63.53       53.65      3.40 o
 -13   2  21       43.14       40.41      1.85 o
 -12   2  21      170.54      147.30      3.09 o
 -11   2  21       13.35       19.48      1.67 o
 -10   2  21       71.08       66.08      2.39 o
  -9   2  21       72.56       80.69      2.79 o
  -8   2  21      161.46      178.84      3.53 o
  -7   2  21      843.21      817.63     12.10 o
  -6   2  21      684.27      685.08      8.20 o
  -5   2  21       75.47       77.51      2.45 o
  -4   2  21     1081.68     1056.18     10.10 o
  -3   2  21        0.00        1.47      1.34 o
  -2   2  21        2.35        4.51      1.34 o
  -1   2  21        3.08        7.39      1.55 o
   0   2  21        2.28        2.95      1.34 o
   1   2  21      159.98      152.47      3.01 o
   2   2  21      365.33      324.33      4.93 o
   3   2  21      792.89      802.88      8.47 o
   4   2  21      273.28      274.03      4.65 o
   5   2  21     1273.25     1292.60     15.61 o
   6   2  21       62.95       62.76      2.89 o
   7   2  21      547.43      565.61      8.64 o
   8   2  21      197.98      200.99      4.91 o
   9   2  21       25.79       28.36      2.88 o
  10   2  21        2.75        4.60      2.02 o
  11   2  21        0.00        1.36      1.62 o
  12   2  21       77.45       78.84      3.21 o
  13   2  21       43.39       31.37      3.59 o
 -15   3  21       19.81       20.03      2.76 o
 -14   3  21       88.46       84.81      2.64 o
 -13   3  21        0.11        0.69      1.15 o
 -12   3  21      100.64       95.51      3.52 o
 -11   3  21        3.98        4.69      1.36 o
 -10   3  21       71.14       68.58      2.40 o
  -9   3  21      245.92      245.85      4.15 o
  -8   3  21       60.89       69.54      2.59 o
  -7   3  21      808.40      784.86      8.35 o
  -6   3  21      180.40      184.15      3.47 o
  -5   3  21        0.59        2.06      1.08 o
  -4   3  21      243.68      252.11      3.82 o
  -3   3  21       31.97       32.69      1.80 o
  -2   3  21      110.33      103.96      2.89 o
  -1   3  21      700.11      723.04      9.00 o
   0   3  21       33.28       32.68      2.23 o
   1   3  21        5.04        3.16      1.48 o
   2   3  21       74.09       79.90      3.75 o
   3   3  21       76.43       81.71      3.69 o
   4   3  21       17.53       20.81      2.29 o
   5   3  21       22.13       20.74      2.18 o
   6   3  21      175.20      149.35      4.30 o
   7   3  21      506.85      482.65      6.70 o
   8   3  21        2.08        1.85      1.40 o
   9   3  21       36.14       36.09      2.15 o
  10   3  21       26.17       31.38      2.34 o
  11   3  21        2.10        1.92      1.36 o
  12   3  21       17.32       14.84      2.82 o
 -14   4  21      115.98      157.97      4.25 o
 -13   4  21        0.01        0.17      0.95 o
 -12   4  21       13.86       16.47      1.92 o
 -11   4  21       34.45       33.93      2.36 o
 -10   4  21        4.37        3.14      1.54 o
  -9   4  21       39.99       49.70      3.48 o
  -8   4  21       85.30       80.06      3.31 o
  -7   4  21        8.04       10.00      1.98 o
  -6   4  21      376.17      373.11      5.97 o
  -5   4  21       61.63       62.56      2.66 o
  -4   4  21      442.81      422.37      6.75 o
  -3   4  21      811.48      884.80     12.32 o
  -2   4  21     1146.50     1180.35     14.10 o
  -1   4  21       34.20       38.49      2.28 o
   0   4  21       21.43       23.34      2.03 o
   1   4  21       76.15       84.28      3.33 o
   2   4  21       13.10       14.51      2.10 o
   3   4  21       55.92       62.53      2.94 o
   4   4  21        4.14        5.28      1.83 o
   5   4  21     1027.76     1084.51     13.05 o
   6   4  21        0.94        0.39      1.05 o
   7   4  21      220.09      218.09      4.62 o
   8   4  21       74.29       74.60      3.05 o
   9   4  21      109.23      118.74      3.72 o
  10   4  21      179.72      194.36     10.37 o
  11   4  21       15.13       17.57      2.37 o
 -12   5  21       70.71       90.32      3.03 o
 -11   5  21       33.08       40.20      2.95 o
 -10   5  21       16.31       13.56      2.76 o
  -9   5  21      183.27      189.63      5.80 o
  -8   5  21        0.83        1.28      1.56 o
  -7   5  21       74.13       73.27      2.97 o
  -6   5  21        3.82        6.82      1.58 o
  -5   5  21      271.77      295.30      6.16 o
  -4   5  21      765.31      841.26     15.85 o
  -3   5  21      635.72      649.67     11.66 o
  -2   5  21        2.66        5.75      1.71 o
  -1   5  21      242.53      234.76      5.07 o
   0   5  21      190.62      198.04      5.45 o
   1   5  21       60.42       59.10      3.19 o
   2   5  21        3.71        2.86      1.44 o
   3   5  21        0.13        0.38      1.01 o
   4   5  21       23.07       28.60      2.39 o
   5   5  21      350.20      384.69      5.97 o
   6   5  21        0.52        1.21      1.13 o
   7   5  21       11.10        9.23      1.83 o
   8   5  21        0.28        0.95      1.03 o
   9   5  21      119.90      119.65     13.09 o
 -10   6  21        7.77        5.81      1.56 o
  -9   6  21       24.49       25.08      3.55 o
  -8   6  21       30.73       26.79      2.99 o
  -7   6  21        3.82        1.75      1.23 o
  -6   6  21        4.81        2.95      1.72 o
  -5   6  21      320.12      338.59      6.12 o
  -4   6  21        1.66        2.44      1.48 o
  -3   6  21      771.89      787.26     15.23 o
  -2   6  21       38.81       36.77      2.32 o
  -1   6  21       96.34      103.47      3.58 o
   0   6  21        8.58        6.60      2.19 o
   1   6  21        0.03        0.27      1.68 o
   2   6  21       28.77       25.49      3.43 o
   3   6  21       26.72       31.50      2.95 o
   4   6  21       54.26       53.43      3.98 o
   5   6  21        0.87        1.13      1.90 o
   6   6  21        0.33        1.10      1.54 o
  -5   7  21       72.84       77.01      5.32 o
  -4   7  21       16.84       15.53      2.91 o
  -3   7  21       56.27       71.29      4.80 o
  -2   7  21       64.74       61.95      4.15 o
  -1   7  21        0.28        0.47      1.87 o
   0   7  21        0.34        1.05      1.47 o
   1   7  21        3.42        2.26      1.48 o
   2   7  21        6.26        4.06      1.73 o
 -16   0  22        8.03       11.29      3.36 o
 -14   0  22      234.42      209.37      6.64 o
 -12   0  22      618.97      574.61     19.65 o
 -10   0  22        1.70        2.54      1.80 o
  -8   0  22       16.02       20.48      2.76 o
  -6   0  22      347.07      339.58      6.37 o
  -4   0  22     3873.22     3954.84     62.56 o
  -2   0  22      148.72      150.43      4.97 o
   0   0  22       57.45       58.04      2.93 o
   2   0  22       69.04       64.17      3.16 o
   4   0  22      231.29      197.75      4.84 o
   6   0  22       15.85       11.96      4.04 o
   8   0  22      361.12      345.53      8.25 o
  10   0  22       49.07       56.60      4.01 o
  12   0  22       65.27       66.31      3.93 o
 -16   1  22       50.59       42.96      3.47 o
 -15   1  22       32.65       23.61      1.77 o
 -14   1  22      329.72      294.04      8.18 o
 -13   1  22       26.33       20.02      1.59 o
 -12   1  22        3.87        3.53      1.18 o
 -11   1  22      540.51      476.06      5.97 o
 -10   1  22       28.97       23.20      1.68 o
  -9   1  22        0.01       -0.06      1.10 o
  -8   1  22       21.38       17.79      2.13 o
  -7   1  22       14.83       14.42      1.94 o
  -6   1  22     1890.53     1861.49     26.94 o
  -5   1  22      286.26      288.70      4.95 o
  -4   1  22      644.16      626.26      6.84 o
  -3   1  22      844.92      855.28      8.51 o
  -2   1  22      353.15      358.22      4.67 o
  -1   1  22      307.61      285.04      3.96 o
   0   1  22      740.41      712.85      8.02 o
   1   1  22      599.30      598.01      6.54 o
   2   1  22       24.20       23.63      1.57 o
   3   1  22        2.93        5.47      1.34 o
   4   1  22        0.18        0.12      1.00 o
   5   1  22       52.47       52.22      2.56 o
   6   1  22      476.38      455.65      6.85 o
   7   1  22      169.94      152.49      4.23 o
   8   1  22       70.66       72.90      2.91 o
   9   1  22        6.26        4.65      1.46 o
  10   1  22       62.56       54.18      2.66 o
  11   1  22       58.47       40.42      4.14 o
  12   1  22       28.25       24.27      2.45 o
 -16   2  22        4.31        1.96      2.08 o
 -15   2  22        2.16        0.41      0.78 o
 -14   2  22       36.15       39.44      2.16 o
 -13   2  22        9.13        8.98      1.48 o
 -12   2  22       16.30       18.30      1.74 o
 -11   2  22       25.59       27.38      1.72 o
 -10   2  22       37.62       37.47      1.94 o
  -9   2  22       76.84       71.88      2.41 o
  -8   2  22      156.83      153.03      3.23 o
  -7   2  22      242.45      241.51      4.22 o
  -6   2  22     1685.31     1720.95     18.05 o
  -5   2  22     1320.74     1277.89     15.37 o
  -4   2  22      107.86      120.20      3.32 o
  -3   2  22      179.00      187.58      3.77 o
  -2   2  22     1086.87     1075.13     10.77 o
  -1   2  22       28.81       37.04      2.11 o
   0   2  22      246.95      246.62      3.94 o
   1   2  22      300.74      303.40      5.01 o
   2   2  22        9.25       11.14      1.49 o
   3   2  22      150.16      135.75      2.85 o
   4   2  22       59.72       41.71      2.41 o
   5   2  22     2001.65     1870.05     21.63 o
   6   2  22      697.48      681.06      9.27 o
   7   2  22      299.46      274.24      5.14 o
   8   2  22        5.63        1.37      1.94 o
   9   2  22       86.62       99.00      4.20 o
  10   2  22        6.18        7.37      2.08 o
  11   2  22       62.71       66.10      3.21 o
  12   2  22      133.22      143.75      3.73 o
 -15   3  22       37.93       37.71      2.35 o
 -14   3  22       12.63       10.09      1.63 o
 -13   3  22       60.95       69.38      3.16 o
 -12   3  22        2.64        4.20      1.53 o
 -11   3  22        1.99        1.62      1.17 o
 -10   3  22        2.39        2.45      1.20 o
  -9   3  22       22.57       24.38      1.81 o
  -8   3  22       86.37       82.29      2.91 o
  -7   3  22      337.28      332.49      5.13 o
  -6   3  22       31.29       29.32      1.98 o
  -5   3  22      520.21      557.48      7.40 o
  -4   3  22      863.33      828.66      9.35 o
  -3   3  22      377.50      399.05      5.56 o
  -2   3  22      277.83      289.73      4.72 o
  -1   3  22      156.02      156.80      3.60 o
   0   3  22      129.58      132.56      3.76 o
   1   3  22        7.97        6.20      2.01 o
   2   3  22       44.53       46.97      3.75 o
   3   3  22        1.93        4.94      2.18 o
   4   3  22       42.46       37.52      3.21 o
   5   3  22      181.33      183.29      5.12 o
   6   3  22       10.29       10.49      2.01 o
   7   3  22       24.14       28.98      2.65 o
   8   3  22      139.98      141.59      3.25 o
   9   3  22       28.27       28.08      1.76 o
  10   3  22        0.61       -0.27      1.20 o
  11   3  22        0.56        0.30      0.94 o
 -14   4  22        1.91        2.06      1.63 o
 -13   4  22      181.14      200.64      4.95 o
 -12   4  22        4.69        3.23      1.37 o
 -11   4  22       35.77       37.93      2.19 o
 -10   4  22        1.77        5.17      1.53 o
  -9   4  22        1.29        1.70      1.72 o
  -8   4  22      146.27      142.77      3.85 o
  -7   4  22        9.57       13.05      2.23 o
  -6   4  22        0.07        1.16      1.13 o
  -5   4  22      393.94      394.72      7.60 o
  -4   4  22       17.12       17.18      1.66 o
  -3   4  22      192.40      171.84      3.89 o
  -2   4  22        0.05        1.09      1.41 o
  -1   4  22        3.77        3.54      1.54 o
   0   4  22       26.11       28.14      2.05 o
   1   4  22        8.04       10.31      2.09 o
   2   4  22       22.50       25.03      2.30 o
   3   4  22       46.93       48.36      3.00 o
   4   4  22        0.36        0.85      1.34 o
   5   4  22        6.51        6.58      2.41 o
   6   4  22       69.38       63.64      3.95 o
   7   4  22        9.89        7.74      1.79 o
   8   4  22       59.39       73.09      3.09 o
   9   4  22        7.35        2.53      1.33 o
  10   4  22       84.22       88.61      4.12 o
 -12   5  22       12.53        8.71      1.73 o
 -11   5  22       13.17        6.63      1.84 o
 -10   5  22        2.04        2.84      1.59 o
  -9   5  22        3.36        1.33      1.59 o
  -8   5  22       91.24       95.85      3.66 o
  -7   5  22        9.55        6.51      1.98 o
  -6   5  22       13.40       11.73      1.65 o
  -5   5  22       73.38       82.04      2.82 o
  -4   5  22      157.50      155.53      3.82 o
  -3   5  22      307.78      323.10      6.16 o
  -2   5  22      594.44      604.55     10.94 o
  -1   5  22      287.48      263.75      4.88 o
   0   5  22        8.91        9.16      2.34 o
   1   5  22        4.83        5.80      2.03 o
   2   5  22        5.84        6.34      1.58 o
   3   5  22       31.12       35.89      2.40 o
   4   5  22        0.77        2.41      1.41 o
   5   5  22       20.72       19.89      1.80 o
   6   5  22        0.13        0.29      1.07 o
   7   5  22       37.39       37.90      2.68 o
   8   5  22       37.17       37.39      4.87 o
  -9   6  22        2.90        1.39      1.63 o
  -8   6  22        1.54        1.82      1.15 o
  -7   6  22       58.37       66.15      3.26 o
  -6   6  22        6.07        3.93      1.82 o
  -5   6  22       98.49      103.36      4.26 o
  -4   6  22      115.78      111.09      3.38 o
  -3   6  22      175.06      174.38      5.46 o
  -2   6  22        1.63        2.73      1.55 o
  -1   6  22       12.48        8.84      2.12 o
   0   6  22       45.28       49.39      3.33 o
   1   6  22        5.43        5.34      2.16 o
   2   6  22       26.15       26.59      2.68 o
   3   6  22       20.86       22.85      2.71 o
   4   6  22        0.01       -0.67      1.59 o
   5   6  22      325.22      375.44      6.99 o
  -3   7  22       29.13       34.12      3.35 o
  -2   7  22        1.29        2.20      2.08 o
  -1   7  22        4.10        5.30      2.34 o
 -15   0  23       49.38       50.58      4.01 o
 -13   0  23       37.60       39.52      4.01 o
 -11   0  23      503.88      465.14     12.76 o
  -9   0  23       23.07       21.37      2.12 o
  -7   0  23       71.73       77.89      3.74 o
  -5   0  23        1.10        2.43      2.22 o
  -3   0  23      169.05      177.15      6.46 o
  -1   0  23       46.05       37.85      3.35 o
   1   0  23        6.71        7.66      1.83 o
   3   0  23        0.00        1.08      1.51 o
   5   0  23       95.60       89.76      3.82 o
   7   0  23       51.56       53.29      4.31 o
   9   0  23       53.85       51.91      4.39 o
  11   0  23       37.38       34.78      2.73 o
 -16   1  23       78.77       87.95      4.81 o
 -15   1  23       31.10       37.44      2.50 o
 -14   1  23       41.37       28.96      2.27 o
 -13   1  23       27.26       26.55      1.92 o
 -12   1  23       94.48       86.37      2.96 o
 -11   1  23        1.14        3.93      1.29 o
 -10   1  23      115.93      112.06      3.19 o
  -9   1  23       63.93       54.98      2.74 o
  -8   1  23       73.78       87.15      3.32 o
  -7   1  23     1215.11     1165.71     25.07 o
  -6   1  23     1617.27     1622.84     23.13 o
  -5   1  23      469.85      467.11      6.90 o
  -4   1  23       39.65       41.95      2.53 o
  -3   1  23      315.72      328.18      4.44 o
  -2   1  23     1860.96     1837.49     17.37 o
  -1   1  23      126.59      120.50      2.63 o
   0   1  23      229.31      229.49      3.92 o
   1   1  23      911.91      938.10      9.68 o
   2   1  23      103.52       99.97      2.56 o
   3   1  23      934.42      852.55      9.62 o
   4   1  23      213.86      166.79      3.36 o
   5   1  23      257.87      218.78      4.05 o
   6   1  23       12.15       14.83      1.92 o
   7   1  23      237.82      238.97      5.37 o
   8   1  23       25.07       23.20      2.32 o
   9   1  23       52.01       51.11      2.91 o
  10   1  23       57.13       40.24      3.67 o
  11   1  23      127.92      139.72      4.00 o
  12   1  23      141.70      148.37      4.31 o
 -15   2  23       65.74       58.94      2.80 o
 -14   2  23        0.22       -0.18      0.75 o
 -13   2  23        3.57        1.51      1.22 o
 -12   2  23       39.50       37.98      2.33 o
 -11   2  23        3.83        6.64      1.57 o
 -10   2  23       25.74       20.47      1.63 o
  -9   2  23        1.94        2.90      1.14 o
  -8   2  23        0.11        0.62      1.12 o
  -7   2  23       26.69       20.93      1.89 o
  -6   2  23      227.11      219.47      4.15 o
  -5   2  23      799.30      800.74      9.46 o
  -4   2  23     3968.55     4170.79     44.18 o
  -3   2  23     1008.66     1030.83     11.56 o
  -2   2  23       93.43       93.62      3.00 o
  -1   2  23      361.81      356.36      4.95 o
   0   2  23      109.78      100.42      3.00 o
   1   2  23       33.94       33.44      2.17 o
   2   2  23      348.10      312.78      4.75 o
   3   2  23      261.60      281.48      5.15 o
   4   2  23      127.29       98.25      3.32 o
   5   2  23        1.34        0.71      1.28 o
   6   2  23      433.60      444.36      6.77 o
   7   2  23       73.92       64.68      2.85 o
   8   2  23        1.66        3.28      1.60 o
   9   2  23       18.87       22.47      2.50 o
  10   2  23        5.98        2.68      1.63 o
  11   2  23        1.43        0.87      1.32 o
 -14   3  23       30.68       27.06      2.62 o
 -13   3  23        0.88        0.87      1.04 o
 -12   3  23        9.93        9.53      1.56 o
 -11   3  23      165.86      158.79      3.68 o
 -10   3  23       66.03       63.45      2.20 o
  -9   3  23        1.24        1.85      1.18 o
  -8   3  23        0.84        0.90      1.15 o
  -7   3  23       10.37       13.13      1.47 o
  -6   3  23     1493.72     1547.98     20.41 o
  -5   3  23      268.65      278.63      4.25 o
  -4   3  23        8.39        9.45      1.47 o
  -3   3  23      136.17      127.11      3.36 o
  -2   3  23        4.99        6.01      1.79 o
  -1   3  23       89.67      101.06      3.56 o
   0   3  23      154.58      153.07      3.98 o
   1   3  23       24.83       23.06      2.17 o
   2   3  23       99.44       98.70      3.94 o
   3   3  23       16.40       15.29      2.51 o
   4   3  23       16.11       21.35      2.78 o
   5   3  23       65.33       81.67      4.06 o
   6   3  23        3.05        4.10      1.88 o
   7   3  23        0.14        0.07      1.02 o
   8   3  23       14.04       16.61      1.62 o
   9   3  23        0.04       -0.39      0.93 o
  10   3  23       13.48        7.92      1.58 o
  11   3  23       20.13        8.12      2.03 o
 -13   4  23        2.28        0.25      1.06 o
 -12   4  23      254.25      284.45     11.96 o
 -11   4  23        2.56        3.04      1.44 o
 -10   4  23       10.91       15.22      1.88 o
  -9   4  23        4.57        4.02      1.96 o
  -8   4  23       13.07       16.65      2.17 o
  -7   4  23       22.38       26.43      2.34 o
  -6   4  23       28.20       35.82      2.36 o
  -5   4  23      297.65      276.42      4.42 o
  -4   4  23      152.01      150.64      3.43 o
  -3   4  23      324.29      293.18      5.26 o
  -2   4  23       76.07       71.94      2.65 o
  -1   4  23       81.88       79.17      2.73 o
   0   4  23        6.53        4.88      1.46 o
   1   4  23       30.85       32.54      2.50 o
   2   4  23        4.64        6.43      2.46 o
   3   4  23      112.88      116.62      4.26 o
   4   4  23       15.09       14.35      2.88 o
   5   4  23      415.75      429.38      7.36 o
   6   4  23      177.18      182.34      4.68 o
   7   4  23        0.92        1.18      1.05 o
   8   4  23       88.55       94.00      4.44 o
   9   4  23       28.16       20.42      1.85 o
 -11   5  23       39.36       53.01      3.73 o
 -10   5  23        4.05        2.40      1.64 o
  -9   5  23       66.15       66.85      3.09 o
  -8   5  23       24.44       22.39      2.42 o
  -7   5  23       10.50        6.39      1.74 o
  -6   5  23        8.37        7.04      1.70 o
  -5   5  23      350.47      364.31      5.99 o
  -4   5  23      108.86       99.02      3.27 o
  -3   5  23      131.35      138.41      3.60 o
  -2   5  23      205.32      210.09      4.38 o
  -1   5  23      254.73      252.35      5.44 o
   0   5  23        8.84       12.51      2.36 o
   1   5  23      180.68      200.89      5.08 o
   2   5  23       68.01       70.76      3.01 o
   3   5  23        3.02        1.00      1.20 o
   4   5  23       62.91       62.57      3.59 o
   5   5  23       74.18       71.39      2.84 o
   6   5  23        0.67        0.51      0.89 o
   7   5  23       10.30        4.15      1.94 o
  -8   6  23       13.78        7.62      2.06 o
  -7   6  23       13.81        9.39      1.78 o
  -6   6  23        3.86        1.84      1.60 o
  -5   6  23      144.82      159.32      4.22 o
  -4   6  23        0.32        1.69      1.26 o
  -3   6  23       18.72        8.85      1.40 o
  -2   6  23        0.36        0.07      1.22 o
  -1   6  23        3.21        2.63      1.66 o
   0   6  23       21.23       13.44      1.78 o
   1   6  23        8.43        8.45      1.52 o
   2   6  23       16.52       12.15      2.32 o
   3   6  23      276.16      319.99      6.65 o
   4   6  23        0.53        0.05      1.49 o
 -14   0  24        0.46       -1.04      1.65 o
 -12   0  24      151.45      140.18      8.11 o
 -10   0  24      222.17      218.01      6.50 o
  -8   0  24       68.05       75.55      3.60 o
  -6   0  24     3623.88     3766.10     95.09 o
  -4   0  24     9959.53    10675.06    197.15 o
  -2   0  24     1149.18     1171.31     18.76 o
   0   0  24      632.31      690.76     12.07 o
   2   0  24       44.60       62.86      3.63 o
   4   0  24      455.85      384.37      8.40 o
   6   0  24       44.29       32.08      3.46 o
   8   0  24        6.85        3.16      2.41 o
  10   0  24        0.38       -0.04      1.15 o
 -15   1  24       25.94       26.22      4.00 o
 -14   1  24       12.14        3.94      1.04 o
 -13   1  24       49.00       46.30      2.02 o
 -12   1  24      113.70      100.06      3.09 o
 -11   1  24       64.82       61.18      2.56 o
 -10   1  24       36.95       37.47      2.21 o
  -9   1  24      395.67      359.40      6.18 o
  -8   1  24      294.06      303.46      6.87 o
  -7   1  24      167.24      170.60      3.94 o
  -6   1  24     4936.07     5175.13     64.55 o
  -5   1  24      464.01      468.51      7.41 o
  -4   1  24       56.51       54.30      2.65 o
  -3   1  24       85.87       81.61      3.13 o
  -2   1  24      423.84      432.03      6.20 o
  -1   1  24      508.33      497.62      7.23 o
   0   1  24       35.54       34.65      2.01 o
   1   1  24      323.95      328.47      4.59 o
   2   1  24       88.04       64.86      2.62 o
   3   1  24       31.86       39.21      2.00 o
   4   1  24        8.02        9.09      1.56 o
   5   1  24       25.01       16.37      1.78 o
   6   1  24       36.69       38.69      2.74 o
   7   1  24      361.73      341.08      6.92 o
   8   1  24       69.07       61.67      2.98 o
   9   1  24       44.62       48.88      2.56 o
  10   1  24       20.24        9.87      2.22 o
  11   1  24      170.53      205.92      4.72 o
 -15   2  24       22.48        9.05      2.35 o
 -14   2  24       14.71        5.00      0.99 o
 -13   2  24       33.79       30.77      2.04 o
 -12   2  24        0.01        1.21      1.10 o
 -11   2  24      156.24      139.95      3.34 o
 -10   2  24       44.70       35.13      2.33 o
  -9   2  24       23.33       24.34      2.06 o
  -8   2  24       54.82       58.65      2.43 o
  -7   2  24      121.10      113.65      3.31 o
  -6   2  24      514.24      535.00      8.60 o
  -5   2  24       78.90       80.50      3.30 o
  -4   2  24     1032.08     1052.53     11.33 o
  -3   2  24       67.03       69.23      2.56 o
  -2   2  24       18.04       17.46      1.72 o
  -1   2  24        1.80        3.25      1.27 o
   0   2  24       21.96       19.29      1.84 o
   1   2  24       30.74       26.59      1.94 o
   2   2  24       64.19       51.35      2.73 o
   3   2  24       13.93        9.61      2.19 o
   4   2  24       16.74       16.48      2.29 o
   5   2  24      443.53      414.49      6.57 o
   6   2  24        5.61        2.23      1.69 o
   7   2  24        5.90        6.32      1.46 o
   8   2  24       25.89       29.13      2.53 o
   9   2  24        3.60        4.63      1.83 o
  10   2  24        3.03        0.38      1.30 o
  11   2  24        0.85        0.11      1.01 o
 -14   3  24        0.00        0.25      1.22 o
 -13   3  24        8.15        5.49      1.29 o
 -12   3  24        6.42        2.97      0.99 o
 -11   3  24       22.40       26.25      2.01 o
 -10   3  24       81.13       84.61      2.66 o
  -9   3  24       67.53       70.25      2.35 o
  -8   3  24      179.28      163.40      3.39 o
  -7   3  24      391.69      385.01      4.89 o
  -6   3  24        1.79        3.66      1.30 o
  -5   3  24     1437.74     1458.03     16.07 o
  -4   3  24      307.93      304.10      4.86 o
  -3   3  24        7.54        7.71      1.84 o
  -2   3  24       55.56       58.36      2.87 o
  -1   3  24        2.36        1.04      1.47 o
   0   3  24        5.87        4.78      1.85 o
   1   3  24       45.20       43.06      2.58 o
   2   3  24        6.12        5.90      2.21 o
   3   3  24      128.42      120.91      3.92 o
   4   3  24       86.45       75.81      3.48 o
   5   3  24        0.19        3.11      1.76 o
   6   3  24        9.21        8.21      1.69 o
   7   3  24      143.07      148.36      3.89 o
   8   3  24       24.59       19.53      2.00 o
   9   3  24        5.97        2.90      0.90 o
  10   3  24        0.72        1.27      1.35 o
 -13   4  24        8.93        6.80      1.93 o
 -12   4  24        7.58        4.77      1.18 o
 -11   4  24       10.78        2.04      1.28 o
 -10   4  24        5.27        5.99      1.73 o
  -9   4  24       55.32       63.99      2.62 o
  -8   4  24       18.72       16.76      2.04 o
  -7   4  24        2.89        4.39      1.75 o
  -6   4  24       64.75       61.65      3.02 o
  -5   4  24      560.75      530.04      8.18 o
  -4   4  24        0.29        0.01      0.81 o
  -3   4  24        7.61        2.80      1.52 o
  -2   4  24       22.75       23.87      2.17 o
  -1   4  24       14.21       17.26      1.92 o
   0   4  24        9.64        9.83      1.82 o
   1   4  24        0.86       -0.91      1.56 o
   2   4  24        1.34        3.17      1.90 o
   3   4  24       15.85       14.32      2.38 o
   4   4  24       60.84       66.36      3.46 o
   5   4  24        2.24        2.90      1.84 o
   6   4  24      101.82      117.54      4.08 o
   7   4  24       30.68       30.82      4.25 o
   8   4  24        0.45        1.01      1.24 o
   9   4  24        1.17        1.79      2.69 o
 -11   5  24       32.74       34.69      4.41 o
 -10   5  24       44.26       58.48      2.71 o
  -9   5  24       35.03       34.81      2.32 o
  -8   5  24        0.67       -0.30      1.38 o
  -7   5  24      293.83      293.06      7.12 o
  -6   5  24      121.30      134.00      3.46 o
  -5   5  24      188.45      202.18      4.93 o
  -4   5  24       48.36       55.54      2.53 o
  -3   5  24       57.72       52.97      2.79 o
  -2   5  24      115.24      123.38      4.10 o
  -1   5  24       61.14       76.13      3.27 o
   0   5  24      159.41      174.56      4.77 o
   1   5  24      189.46      194.69      3.82 o
   2   5  24       31.35       35.08      2.29 o
   3   5  24        0.06        0.04      0.89 o
   4   5  24       64.67       67.88      2.34 o
   5   5  24       32.13       33.94      3.07 o
   6   5  24        6.22        3.84      1.65 o
   7   5  24       21.42       14.19      2.97 o
  -7   6  24      258.25      284.07      7.09 o
  -6   6  24        2.33        2.25      1.40 o
  -5   6  24        5.27        3.50      1.46 o
  -4   6  24       31.12       31.62      4.06 o
  -3   6  24       14.04        7.40      1.36 o
  -2   6  24        4.69        1.08      1.49 o
  -1   6  24        0.12       -0.65      1.37 o
   0   6  24        2.99        2.38      1.52 o
   1   6  24       16.39        9.67      2.31 o
   2   6  24        0.33        0.61      1.78 o
   3   6  24       22.72       18.27      3.30 o
 -15   0  25       22.87       36.22      4.32 o
 -13   0  25        4.86        7.55      2.23 o
 -11   0  25        0.01        1.11      1.54 o
  -9   0  25      311.46      288.35     12.33 o
  -7   0  25        3.37        3.60      1.96 o
  -5   0  25      723.94      775.14     15.22 o
  -3   0  25     4390.29     4493.34     75.50 o
  -1   0  25     1311.12     1340.69     21.17 o
   1   0  25        0.65        5.08      2.38 o
   3   0  25       12.95        8.88      1.81 o
   5   0  25       77.67       65.26      3.48 o
   7   0  25       24.67       27.36      3.26 o
   9   0  25       45.60       63.04      3.13 o
  11   0  25       75.22      102.43      6.70 o
 -15   1  25        0.96        0.65      1.34 o
 -14   1  25       11.05        4.21      1.20 o
 -13   1  25       57.22       50.75      3.83 o
 -12   1  25        1.70        3.89      1.44 o
 -11   1  25       78.44       82.36      2.90 o
 -10   1  25      144.47      161.80      3.50 o
  -9   1  25      112.68      105.63      2.97 o
  -8   1  25       46.38       47.20      2.54 o
  -7   1  25      394.62      397.99      8.57 o
  -6   1  25     1185.76     1197.14     16.17 o
  -5   1  25      267.34      266.49      5.00 o
  -4   1  25     1080.32     1099.05     14.57 o
  -3   1  25        0.58       -0.05      1.44 o
  -2   1  25       14.18       20.96      2.02 o
  -1   1  25      240.16      239.37      4.32 o
   0   1  25       33.48       34.94      1.93 o
   1   1  25      775.24      791.84      8.46 o
   2   1  25      729.68      665.43      8.38 o
   3   1  25      147.42      119.75      3.23 o
   4   1  25        3.56        0.78      1.14 o
   5   1  25       17.29       13.99      1.82 o
   6   1  25        1.08        0.46      1.17 o
   7   1  25        1.94        2.57      1.55 o
   8   1  25        0.55        0.40      1.14 o
   9   1  25      140.43      137.54      3.97 o
  10   1  25        2.70        1.59      1.43 o
  11   1  25        7.40        5.33      1.78 o
 -14   2  25       41.72       51.70      2.81 o
 -13   2  25       18.97       20.61      3.01 o
 -12   2  25       15.41       13.27      1.74 o
 -11   2  25        4.40        6.77      1.60 o
 -10   2  25       50.77       55.43      2.70 o
  -9   2  25       36.54       37.94      2.27 o
  -8   2  25      340.85      316.42      5.48 o
  -7   2  25       76.51       80.12      2.76 o
  -6   2  25      187.21      194.84      3.98 o
  -5   2  25       39.76       51.20      2.34 o
  -4   2  25       75.72       73.31      2.81 o
  -3   2  25       11.08       14.78      1.83 o
  -2   2  25      223.00      217.43      4.07 o
  -1   2  25       59.39       61.37      2.47 o
   0   2  25       16.76       14.26      1.74 o
   1   2  25        1.77        3.21      1.55 o
   2   2  25        0.06        2.39      1.45 o
   3   2  25       77.98       77.92      4.06 o
   4   2  25      412.54      411.79      7.06 o
   5   2  25        3.53        3.43      1.41 o
   6   2  25       48.12       49.63      2.35 o
   7   2  25      116.93      113.04      3.26 o
   8   2  25       34.88       24.43      2.57 o
   9   2  25        2.47        1.49      1.54 o
  10   2  25       15.85       14.48      3.02 o
 -13   3  25        0.36        1.06      1.12 o
 -12   3  25        1.01        0.56      0.79 o
 -11   3  25        0.47        0.61      1.11 o
 -10   3  25       15.93       17.30      1.61 o
  -9   3  25      173.28      169.51      3.44 o
  -8   3  25      827.89      835.04      9.94 o
  -7   3  25       10.67        8.31      1.45 o
  -6   3  25     1095.46     1128.14     16.01 o
  -5   3  25      362.51      353.91      6.08 o
  -4   3  25       54.62       54.70      2.83 o
  -3   3  25       32.36       37.41      2.26 o
  -2   3  25        1.47        2.66      1.49 o
  -1   3  25        8.74       10.59      2.06 o
   0   3  25       93.27       87.42      2.99 o
   1   3  25      184.79      185.05      4.28 o
   2   3  25      169.20      172.15      4.42 o
   3   3  25        0.85        0.02      1.34 o
   4   3  25       32.76       31.93      2.93 o
   5   3  25        2.11        1.22      1.78 o
   6   3  25       30.34       32.21      2.98 o
   7   3  25        4.48        2.45      1.38 o
   8   3  25       24.76       18.00      2.04 o
   9   3  25        6.34        2.46      1.45 o
 -12   4  25       17.47       14.36      2.22 o
 -11   4  25        2.63        0.28      1.09 o
 -10   4  25        0.11        1.10      1.43 o
  -9   4  25        7.37        7.29      1.74 o
  -8   4  25       15.84       11.56      1.71 o
  -7   4  25       91.76      100.13      3.17 o
  -6   4  25      115.19      111.06      3.16 o
  -5   4  25        0.40        1.31      1.04 o
  -4   4  25      285.89      280.90      7.34 o
  -3   4  25      208.11      203.81      3.78 o
  -2   4  25      353.43      373.32      6.08 o
  -1   4  25       32.50       34.89      2.59 o
   0   4  25        0.46        1.92      1.60 o
   1   4  25        6.04        6.12      2.00 o
   2   4  25       71.49       81.85      3.66 o
   3   4  25       48.38       39.25      2.97 o
   4   4  25        6.95        4.12      1.95 o
   5   4  25        0.49        0.70      1.45 o
   6   4  25        1.51        0.07      1.72 o
   7   4  25        0.63        0.28      1.17 o
   8   4  25        6.88        3.64      1.21 o
 -10   5  25       59.37       71.10      2.67 o
  -9   5  25       13.39       23.86      3.38 o
  -8   5  25      159.31      175.98      4.20 o
  -7   5  25        7.90        4.36      1.26 o
  -6   5  25       43.67       37.68      2.06 o
  -5   5  25       35.05       24.55      2.75 o
  -4   5  25       53.98       55.28      2.48 o
  -3   5  25       12.05        7.27      1.54 o
  -2   5  25       67.23       63.56      2.41 o
  -1   5  25       44.00       41.84      2.43 o
   0   5  25       79.23       86.65      3.03 o
   1   5  25      139.20      138.30      3.31 o
   2   5  25        1.24        1.48      1.16 o
   3   5  25       61.30       49.64      4.25 o
   4   5  25      268.64      296.63      5.41 o
   5   5  25        0.49        1.47      1.08 o
   6   5  25        6.34        3.62      2.27 o
  -6   6  25       90.82       91.43      3.81 o
  -5   6  25       87.61       80.06      3.39 o
  -4   6  25        0.01        0.34      1.40 o
  -3   6  25        1.26        1.49      1.37 o
  -2   6  25        1.90        1.27      1.20 o
  -1   6  25       31.03       24.28      1.98 o
   0   6  25        0.34        0.60      1.18 o
   1   6  25       26.27       23.21      3.20 o
   2   6  25       52.18       59.41      5.59 o
 -14   0  26       45.94       46.70      5.36 o
 -12   0  26        4.28       -0.14      1.09 o
 -10   0  26       10.10        5.81      2.06 o
  -8   0  26      716.61      679.67     48.31 o
  -6   0  26      233.32      235.58      6.21 o
  -4   0  26      722.73      736.93     13.70 o
  -2   0  26       38.75       48.78      3.70 o
   0   0  26      300.72      281.78      7.33 o
   2   0  26      503.29      490.28      8.79 o
   4   0  26      191.24      152.32      4.94 o
   6   0  26       22.74       29.39      3.42 o
   8   0  26        1.63        1.36      1.57 o
  10   0  26       24.20       38.51      2.94 o
 -14   1  26       29.89       25.95      3.20 o
 -13   1  26        0.08        0.24      0.81 o
 -12   1  26       20.85       17.81      1.73 o
 -11   1  26      140.50      136.63      3.54 o
 -10   1  26       49.10       51.35      2.54 o
  -9   1  26       89.90       86.78      2.73 o
  -8   1  26        8.11        6.77      1.62 o
  -7   1  26        5.49        4.71      1.87 o
  -6   1  26     1194.04     1207.52     18.87 o
  -5   1  26      478.93      503.86      8.59 o
  -4   1  26      695.33      723.63     10.28 o
  -3   1  26      209.38      219.65      5.17 o
  -2   1  26       65.62       70.42      2.83 o
  -1   1  26      777.75      799.02     10.10 o
   0   1  26        6.64        4.40      1.78 o
   1   1  26      121.06      113.62      2.88 o
   2   1  26      703.65      618.69      7.70 o
   3   1  26      310.06      275.03      4.45 o
   4   1  26      316.77      300.83      5.15 o
   5   1  26       53.96       55.30      2.56 o
   6   1  26        5.81        6.30      1.46 o
   7   1  26       15.89       16.84      1.88 o
   8   1  26       15.91        8.44      2.35 o
   9   1  26        6.84        3.66      1.48 o
  10   1  26       41.50       52.16      2.36 o
 -14   2  26      161.04      198.15      7.04 o
 -13   2  26       99.95      120.83      4.83 o
 -12   2  26       34.67       33.80      2.48 o
 -11   2  26        8.44        8.22      1.73 o
 -10   2  26        0.42        1.16      1.40 o
  -9   2  26       54.72       58.28      2.76 o
  -8   2  26       82.11       78.14      3.04 o
  -7   2  26      167.37      173.73      4.31 o
  -6   2  26        8.37       12.25      2.17 o
  -5   2  26      131.12      138.31      3.32 o
  -4   2  26      601.36      624.75      7.62 o
  -3   2  26       44.39       44.47      2.32 o
  -2   2  26      161.57      161.22      3.35 o
  -1   2  26      123.72      122.55      3.04 o
   0   2  26      171.08      162.08      3.74 o
   1   2  26       81.55       87.97      2.91 o
   2   2  26        4.65        4.89      1.67 o
   3   2  26       63.43       60.33      3.51 o
   4   2  26       34.58       38.43      2.47 o
   5   2  26       64.24       60.00      3.27 o
   6   2  26        2.65        3.42      1.34 o
   7   2  26       41.68       45.02      2.32 o
   8   2  26        1.38        1.40      1.34 o
   9   2  26        3.25        2.64      1.32 o
 -13   3  26      100.60      105.18      4.67 o
 -12   3  26       11.52        9.69      1.81 o
 -11   3  26        2.86        2.17      0.90 o
 -10   3  26      154.23      132.09      3.22 o
  -9   3  26       18.88       19.46      1.77 o
  -8   3  26      506.77      503.74      6.20 o
  -7   3  26      255.53      280.23      4.52 o
  -6   3  26      101.85       98.49      2.72 o
  -5   3  26      119.56      119.77      2.90 o
  -4   3  26        7.28        7.34      1.79 o
  -3   3  26       52.99       55.64      2.79 o
  -2   3  26        3.85        2.98      1.55 o
  -1   3  26       36.02       30.28      3.00 o
   0   3  26       43.24       39.70      2.40 o
   1   3  26      292.64      259.62      5.06 o
   2   3  26        7.52        6.41      1.94 o
   3   3  26      371.95      345.74      6.99 o
   4   3  26       72.15       66.56      3.91 o
   5   3  26       73.41       72.68      3.87 o
   6   3  26        0.10        1.31      1.70 o
   7   3  26        0.35        0.72      0.95 o
   8   3  26       25.61       13.77      3.63 o
   9   3  26        1.09        1.97      1.78 o
 -11   4  26       16.56       10.44      1.49 o
 -10   4  26       10.36        9.37      1.67 o
  -9   4  26       12.91        8.07      1.42 o
  -8   4  26      569.50      605.94      8.58 o
  -7   4  26        1.51        1.11      1.39 o
  -6   4  26      170.35      167.39      4.39 o
  -5   4  26      188.17      179.18      4.01 o
  -4   4  26        0.11        1.72      1.26 o
  -3   4  26        3.95        5.85      1.53 o
  -2   4  26       43.83       50.81      2.87 o
  -1   4  26        7.24        7.71      1.66 o
   0   4  26      320.69      337.45      5.93 o
   1   4  26       12.34       10.89      2.29 o
   2   4  26       32.72       30.51      2.72 o
   3   4  26        3.10        2.74      1.77 o
   4   4  26       10.59        7.69      1.95 o
   5   4  26       18.40       14.83      2.18 o
   6   4  26        1.20        0.06      1.12 o
   7   4  26        0.41        0.57      1.38 o
  -9   5  26       84.85      107.16      3.97 o
  -8   5  26      133.46      151.85      3.38 o
  -7   5  26       82.04       72.67      4.32 o
  -6   5  26        7.28        4.51      1.55 o
  -5   5  26       34.27       32.42      1.79 o
  -4   5  26       16.08        9.32      1.56 o
  -3   5  26       70.01       74.66      2.52 o
  -2   5  26       63.06       53.48      2.11 o
  -1   5  26       16.47       11.84      1.82 o
   0   5  26       17.21       13.93      2.35 o
   1   5  26       14.28       11.66      1.72 o
   2   5  26      153.96      158.98      3.83 o
   3   5  26       22.62       13.06      1.67 o
   4   5  26        6.66        4.74      2.34 o
   5   5  26        0.07        0.08      2.17 o
  -3   6  26        5.68        1.93      1.72 o
  -2   6  26       50.53       44.60      2.87 o
  -1   6  26        7.05        3.31      1.65 o
 -13   0  27        9.99        5.50      1.91 o
 -11   0  27        2.35        0.76      1.56 o
  -9   0  27       11.85       10.33      3.35 o
  -7   0  27        8.11        9.37      2.69 o
  -5   0  27        8.03       10.71      2.72 o
  -3   0  27     2195.51     2326.95     38.72 o
  -1   0  27      350.07      357.90      7.91 o
   1   0  27      331.98      300.12      6.98 o
   3   0  27      363.25      336.34      7.50 o
   5   0  27      193.83      212.79      6.98 o
   7   0  27       19.62       12.03      2.62 o
   9   0  27        0.64        0.25      1.56 o
 -14   1  27       48.90       65.27      4.14 o
 -13   1  27       17.82        7.65      1.23 o
 -12   1  27        0.34        2.41      1.06 o
 -11   1  27        7.91        6.79      1.42 o
 -10   1  27       16.26       16.16      1.68 o
  -9   1  27       17.38       14.36      1.84 o
  -8   1  27      193.98      182.99      4.70 o
  -7   1  27       40.42       41.20      2.30 o
  -6   1  27       26.42       32.36      2.67 o
  -5   1  27       68.37       70.80      3.22 o
  -4   1  27       17.80       19.50      2.48 o
  -3   1  27        0.90        2.94      1.81 o
  -2   1  27      160.84      164.49      4.29 o
  -1   1  27      570.78      574.33      7.65 o
   0   1  27      289.23      300.58      5.02 o
   1   1  27      479.15      433.69      6.25 o
   2   1  27       65.61       46.92      2.28 o
   3   1  27        2.44        2.46      1.20 o
   4   1  27        0.10        0.66      1.17 o
   5   1  27       46.26       42.48      2.22 o
   6   1  27       16.79        8.02      1.42 o
   7   1  27        0.02        0.91      1.12 o
   8   1  27        0.35       -0.05      0.85 o
   9   1  27        3.51        2.00      1.43 o
 -13   2  27        1.12        1.34      0.94 o
 -12   2  27      122.62      110.33      3.83 o
 -11   2  27      137.07      156.66      3.54 o
 -10   2  27       68.12       71.35      2.93 o
  -9   2  27        1.91        3.15      1.43 o
  -8   2  27      435.80      452.86      8.41 o
  -7   2  27       68.22       59.97      2.57 o
  -6   2  27       57.03       60.74      2.91 o
  -5   2  27      227.73      232.65      4.50 o
  -4   2  27       25.57       27.90      2.42 o
  -3   2  27       16.83       19.78      1.93 o
  -2   2  27        0.09       -0.82      1.33 o
  -1   2  27       32.70       34.03      2.17 o
   0   2  27      238.82      230.02      4.47 o
   1   2  27      180.77      173.29      4.02 o
   2   2  27       46.97       39.64      2.64 o
   3   2  27      143.45      129.46      4.97 o
   4   2  27       69.04       66.71      3.65 o
   5   2  27       58.42       46.37      2.67 o
   6   2  27        0.00       -0.54      0.89 o
   7   2  27       19.09       15.79      2.77 o
   8   2  27       16.76        6.03      1.74 o
   9   2  27        2.17       -0.73      1.71 o
 -12   3  27        1.09        0.90      1.26 o
 -11   3  27       14.67        9.33      1.27 o
 -10   3  27       58.35       61.38      2.08 o
  -9   3  27        1.19        2.64      1.27 o
  -8   3  27       51.68       55.42      2.22 o
  -7   3  27      136.98      135.30      3.11 o
  -6   3  27      618.30      621.40     10.20 o
  -5   3  27       45.38       43.87      2.19 o
  -4   3  27        4.90       10.27      1.97 o
  -3   3  27       37.48       43.86      2.64 o
  -2   3  27       83.91       85.98      3.20 o
  -1   3  27        9.92        9.35      1.63 o
   0   3  27       25.42       17.31      1.98 o
   1   3  27       20.37       16.83      1.89 o
   2   3  27      493.81      519.74      9.25 o
   3   3  27       16.81       17.83      3.14 o
   4   3  27        3.05        4.42      2.10 o
   5   3  27        0.32        1.67      1.78 o
   6   3  27       65.75       65.52      6.14 o
   7   3  27       12.44        5.98      1.56 o
   8   3  27        4.32        1.51      1.99 o
 -10   4  27       72.61       83.23      3.03 o
  -9   4  27      197.96      226.06      7.71 o
  -8   4  27       27.18       30.69      1.87 o
  -7   4  27        0.64       -0.09      1.05 o
  -6   4  27       28.62       29.81      1.91 o
  -5   4  27       16.43       15.33      1.73 o
  -4   4  27        4.49        4.69      1.50 o
  -3   4  27      164.30      176.35      3.70 o
  -2   4  27      249.70      267.11      4.47 o
  -1   4  27       91.43       93.82      2.83 o
   0   4  27      180.21      190.29      4.82 o
   1   4  27      159.46      183.11      4.28 o
   2   4  27       19.03       14.91      2.27 o
   3   4  27       23.36       20.58      2.23 o
   4   4  27       31.40       41.93      2.75 o
   5   4  27        0.84        0.37      1.37 o
   6   4  27        0.12       -0.06      1.47 o
  -8   5  27      226.59      262.70      6.44 o
  -7   5  27       49.04       54.38      3.14 o
  -6   5  27       31.08       29.24      2.99 o
  -5   5  27       35.28       31.36      1.92 o
  -4   5  27       41.17       48.66      1.90 o
  -3   5  27        0.50       -0.16      0.78 o
  -2   5  27        0.37        0.39      1.09 o
  -1   5  27       94.28       97.88      3.66 o
   0   5  27       36.05       39.89      2.64 o
   1   5  27      167.25      177.16      4.44 o
   2   5  27        0.61        0.15      1.51 o
   3   5  27       46.77       40.26      3.26 o
 -12   0  28        6.94        5.87      1.26 o
 -10   0  28      159.37      152.01      7.27 o
  -8   0  28        5.20        6.36      3.22 o
  -6   0  28     1080.40     1136.89     22.83 o
  -4   0  28      234.72      247.56      6.80 o
  -2   0  28      393.90      408.59      9.25 o
   0   0  28      163.54      144.30      4.97 o
   2   0  28       27.41       28.92      4.40 o
   4   0  28       19.20       15.30      2.47 o
   6   0  28        3.29        1.91      2.22 o
   8   0  28        3.41        2.27      1.71 o
 -13   1  28       77.24       85.55      5.08 o
 -12   1  28       70.49       66.19      3.02 o
 -11   1  28       34.33       22.19      1.67 o
 -10   1  28       67.01       61.22      2.32 o
  -9   1  28      209.85      184.88      4.26 o
  -8   1  28     1169.80     1166.47     32.85 o
  -7   1  28        9.39       14.29      2.94 o
  -6   1  28      285.73      297.63      5.84 o
  -5   1  28        0.73        1.45      1.84 o
  -4   1  28       42.61       43.92      2.81 o
  -3   1  28        1.03        1.76      1.64 o
  -2   1  28       48.21       57.66      3.15 o
  -1   1  28      105.82      112.69      3.42 o
   0   1  28      106.86       91.57      2.94 o
   1   1  28        7.70        7.20      1.76 o
   2   1  28      302.81      259.18      4.70 o
   3   1  28        4.21        4.17      1.27 o
   4   1  28       49.87       52.36      2.72 o
   5   1  28        9.11        6.49      1.33 o
   6   1  28        7.93        2.47      1.14 o
   7   1  28      132.78      120.52      4.71 o
   8   1  28       75.17       92.40      3.52 o
 -13   2  28        0.53        0.98      1.61 o
 -12   2  28        0.00        0.02      0.77 o
 -11   2  28       13.50        7.53      1.56 o
 -10   2  28        5.96        4.72      1.42 o
  -9   2  28      121.04      123.33      3.18 o
  -8   2  28       27.41       29.32      2.15 o
  -7   2  28      147.37      165.44      4.17 o
  -6   2  28      317.67      321.19      6.88 o
  -5   2  28        1.41        2.97      1.39 o
  -4   2  28      122.33      125.35      3.36 o
  -3   2  28        0.96       -1.00      1.51 o
  -2   2  28      310.73      319.22      5.42 o
  -1   2  28       58.78       58.65      2.88 o
   0   2  28      164.92      168.08      3.98 o
   1   2  28       14.42        9.99      1.64 o
   2   2  28       45.45       43.19      3.05 o
   3   2  28      281.06      277.06      5.97 o
   4   2  28        0.50        0.25      1.49 o
   5   2  28        0.23       -0.71      1.15 o
   6   2  28       72.69       66.10      2.97 o
   7   2  28        3.01        1.66      1.14 o
   8   2  28        1.61        0.19      1.43 o
 -11   3  28       57.30       56.22      2.48 o
 -10   3  28       30.35       30.23      1.90 o
  -9   3  28       10.93        3.78      1.22 o
  -8   3  28      188.62      184.22      3.61 o
  -7   3  28        0.30        1.86      1.16 o
  -6   3  28      133.31      139.76      3.13 o
  -5   3  28       31.84       28.98      2.10 o
  -4   3  28        0.00        0.41      1.15 o
  -3   3  28       10.80       12.31      1.89 o
  -2   3  28        0.04        0.89      1.34 o
  -1   3  28       14.07       14.60      2.05 o
   0   3  28       13.45       10.12      1.62 o
   1   3  28        1.15        2.45      1.83 o
   2   3  28        2.51        4.78      2.17 o
   3   3  28       16.84       14.61      2.51 o
   4   3  28       40.69       34.98      2.82 o
   5   3  28        8.05        6.93      2.03 o
   6   3  28        6.38        4.30      1.66 o
   7   3  28       63.82       80.00     13.15 o
 -10   4  28       12.10        7.80      1.98 o
  -9   4  28       35.31       47.11      2.50 o
  -8   4  28      677.89      802.61     10.41 o
  -7   4  28        3.10        1.60      1.07 o
  -6   4  28       34.37       32.10      2.68 o
  -5   4  28       11.69        8.02      1.67 o
  -4   4  28        0.56        0.80      1.16 o
  -3   4  28      177.32      174.02      6.04 o
  -2   4  28       58.66       63.36      2.40 o
  -1   4  28       57.00       61.38      2.44 o
   0   4  28       39.73       36.72      2.94 o
   1   4  28        6.70        5.59      1.90 o
   2   4  28       21.40       14.49      2.14 o
   3   4  28        3.77        1.37      1.38 o
   4   4  28        0.01        0.16      1.18 o
   5   4  28        1.67        0.71      1.37 o
  -6   5  28       10.42        4.27      1.88 o
  -5   5  28       41.45       46.29      2.44 o
  -4   5  28        1.31        1.73      1.18 o
  -3   5  28       30.47       30.09      2.48 o
  -2   5  28       50.25       52.31      2.42 o
  -1   5  28       47.09       52.90      2.80 o
   0   5  28       76.75       70.66      3.45 o
   1   5  28        2.93        0.08      1.28 o
   2   5  28       63.99       63.82      3.37 o
 -13   0  29        0.85       -1.16      2.09 o
 -11   0  29        5.61        3.52      1.92 o
  -9   0  29       10.52        8.24      2.77 o
  -7   0  29      540.49      582.74     16.23 o
  -5   0  29      953.84     1007.28     17.32 o
  -3   0  29      631.65      632.91     12.87 o
  -1   0  29       59.93       57.78      3.62 o
   1   0  29        4.59        3.81      1.91 o
   3   0  29        2.17       -0.87      2.41 o
   5   0  29       23.11       19.41      2.73 o
   7   0  29        0.98        0.49      1.63 o
 -12   1  29        0.55        1.92      1.09 o
 -11   1  29       25.15       19.98      1.75 o
 -10   1  29        3.79        3.33      1.28 o
  -9   1  29       98.61      104.23      3.61 o
  -8   1  29      546.16      555.01     17.15 o
  -7   1  29      603.96      655.37     12.67 o
  -6   1  29        0.09        0.40      1.45 o
  -5   1  29      744.29      784.49     10.66 o
  -4   1  29      106.48      118.00      3.88 o
  -3   1  29        0.10        2.12      1.82 o
  -2   1  29      273.31      300.05      5.51 o
  -1   1  29        3.25        3.63      1.79 o
   0   1  29      122.27      120.25      3.33 o
   1   1  29       24.12       22.58      2.17 o
   2   1  29      207.74      206.05      4.49 o
   3   1  29        3.91        3.20      1.19 o
   4   1  29       17.04       18.62      2.43 o
   5   1  29       34.48       37.03      2.32 o
   6   1  29        1.01        1.51      0.91 o
   7   1  29       72.26       82.11      3.61 o
   8   1  29        5.23        0.76      1.31 o
 -12   2  29      353.73      367.42     15.67 o
 -11   2  29        0.35        0.32      0.94 o
 -10   2  29       22.23       19.55      2.81 o
  -9   2  29       57.62       67.42      2.43 o
  -8   2  29      126.14      134.31      3.32 o
  -7   2  29        9.80       10.82      1.84 o
  -6   2  29      128.81      121.43      4.09 o
  -5   2  29       55.14       57.21      2.48 o
  -4   2  29       23.26       27.89      2.38 o
  -3   2  29      329.01      324.58      5.60 o
  -2   2  29      492.19      519.78      7.93 o
  -1   2  29      100.11       95.21      3.34 o
   0   2  29      531.53      526.32      7.97 o
   1   2  29        1.19        0.33      0.91 o
   2   2  29       17.32       14.36      1.95 o
   3   2  29       18.59        8.44      2.40 o
   4   2  29       15.82       11.35      2.18 o
   5   2  29       17.21        5.05      1.69 o
   6   2  29        7.82        1.54      1.47 o
   7   2  29        7.77        1.19      1.65 o
 -11   3  29        9.62        6.07      1.79 o
 -10   3  29       45.08       59.10      2.90 o
  -9   3  29       12.24       13.76      1.45 o
  -8   3  29        3.41        0.73      0.89 o
  -7   3  29        1.10        1.06      1.03 o
  -6   3  29        8.86        5.16      1.18 o
  -5   3  29       42.04       43.98      2.31 o
  -4   3  29       56.26       58.35      3.08 o
  -3   3  29       20.18       14.29      2.07 o
  -2   3  29       86.76       80.85      3.19 o
  -1   3  29        1.79       -0.02      0.97 o
   0   3  29      108.97      109.94      3.81 o
   1   3  29       67.18       64.37      6.53 o
   2   3  29       32.50       16.71      3.28 o
   3   3  29       42.38       39.81      3.81 o
   4   3  29        2.81        3.96      1.79 o
   5   3  29        2.74        1.36      1.45 o
   6   3  29        3.62        1.73      1.84 o
  -8   4  29       44.93       53.03      2.59 o
  -7   4  29       29.21       34.17      4.09 o
  -6   4  29       41.72       43.71      2.86 o
  -5   4  29       63.65       70.55      2.47 o
  -4   4  29      111.69      122.31      3.90 o
  -3   4  29       17.57       13.28      1.88 o
  -2   4  29        0.65        1.18      1.05 o
  -1   4  29       12.58        8.38      1.34 o
   0   4  29       76.04       81.98      2.81 o
   1   4  29        5.71        5.11      1.58 o
   2   4  29       75.96       95.06      4.57 o
   3   4  29        7.53        4.89      1.67 o
   4   4  29       12.28        7.20      2.25 o
  -3   5  29       10.80        6.23      2.11 o
  -2   5  29       26.35       23.32      3.77 o
  -1   5  29        0.23       -0.33      1.51 o
 -12   0  30       28.01       39.63      6.07 o
 -10   0  30       29.92       40.17      3.37 o
  -8   0  30       51.85       48.69      4.48 o
  -6   0  30       58.05       53.85      5.26 o
  -4   0  30      132.80      143.86      5.06 o
  -2   0  30      125.40      132.29      4.65 o
   0   0  30      531.21      540.46     10.42 o
   2   0  30       33.80       41.21      4.08 o
   4   0  30      124.21      125.17     12.58 o
   6   0  30       62.73       60.24      8.03 o
 -12   1  30      101.71      128.55      4.49 o
 -11   1  30      138.00      165.90      4.34 o
 -10   1  30      261.63      279.09      7.97 o
  -9   1  30       19.47        9.54      1.53 o
  -8   1  30      158.47      162.63      3.82 o
  -7   1  30       12.81       16.27      2.33 o
  -6   1  30       12.87       15.04      2.05 o
  -5   1  30      308.72      328.49      6.48 o
  -4   1  30       21.01       20.43      2.35 o
  -3   1  30        0.93        0.80      1.53 o
  -2   1  30      152.00      168.70      4.07 o
  -1   1  30       36.08       42.18      2.74 o
   0   1  30       75.79       67.45      2.69 o
   1   1  30       25.34       25.88      2.21 o
   2   1  30       45.36       25.58      1.98 o
   3   1  30       57.36       53.68      2.03 o
   4   1  30       99.19      116.64      3.20 o
   5   1  30        0.10        0.77      1.03 o
   6   1  30       30.66       31.14      4.11 o
   7   1  30        1.72       -0.25      1.96 o
 -11   2  30       43.40       45.93      4.28 o
 -10   2  30      172.76      201.48      4.26 o
  -9   2  30       38.41       41.56      2.05 o
  -8   2  30       68.34       82.75      2.60 o
  -7   2  30      277.17      279.91      8.49 o
  -6   2  30       34.90       33.71      1.96 o
  -5   2  30       66.82       71.51      2.98 o
  -4   2  30        3.72        3.08      1.53 o
  -3   2  30       96.63      102.26      3.57 o
  -2   2  30       40.01       40.67      2.31 o
  -1   2  30       10.53       16.86      2.37 o
   0   2  30       88.89       85.09      6.87 o
   1   2  30        5.57        2.84      1.64 o
   2   2  30       51.53       48.46      6.50 o
   3   2  30        5.90        3.37      1.53 o
   4   2  30        5.09        2.27      1.40 o
   5   2  30        0.49       -0.16      1.01 o
   6   2  30       78.52       76.28      4.52 o
 -10   3  30       27.26       24.09      3.75 o
  -9   3  30       62.13       69.12      3.00 o
  -8   3  30      215.03      241.54      4.85 o
  -7   3  30       37.41       26.89      2.27 o
  -6   3  30        7.62        3.35      1.09 o
  -5   3  30        0.56        0.80      1.08 o
  -4   3  30        4.30        4.23      1.36 o
  -3   3  30       21.68       15.24      2.16 o
  -2   3  30       29.85       28.44      3.17 o
  -1   3  30        1.28        1.72      1.62 o
   0   3  30      143.45      129.48      6.82 o
   1   3  30        0.09        1.42      1.54 o
   2   3  30        1.03        1.13      1.62 o
   3   3  30       29.70       34.76      5.10 o
   4   3  30       55.06       63.69      3.57 o
   5   3  30        0.41       -0.14      1.24 o
  -7   4  30        1.17        2.07      1.59 o
  -6   4  30      251.07      289.37      5.54 o
  -5   4  30       22.36       30.67      2.24 o
  -4   4  30       45.21       42.68      2.17 o
  -3   4  30        0.13        0.79      1.27 o
  -2   4  30        0.01       -0.47      1.03 o
  -1   4  30        8.01        2.47      1.77 o
   0   4  30       70.56       75.95      3.27 o
   1   4  30       39.52       34.31      2.93 o
   2   4  30       13.52        7.85      1.71 o
 -11   0  31       59.58       73.20      5.06 o
  -9   0  31        2.19        3.42      2.22 o
  -7   0  31       53.63       58.00      5.59 o
  -5   0  31       29.04       23.97      2.68 o
  -3   0  31       17.19       13.55      2.32 o
  -1   0  31       10.10        7.20      2.06 o
   1   0  31       19.16       13.08      2.27 o
   3   0  31        1.67        1.76      2.12 o
   5   0  31       19.70       18.13     13.58 o
 -11   1  31      257.96      317.20     12.21 o
 -10   1  31      270.86      315.75      7.01 o
  -9   1  31        4.91        5.01      1.49 o
  -8   1  31      243.41      250.06      7.01 o
  -7   1  31       28.01       30.73      2.43 o
  -6   1  31      135.73      147.20      3.65 o
  -5   1  31       90.46       95.26      3.51 o
  -4   1  31        3.08        3.65      1.66 o
  -3   1  31        0.14        0.15      1.14 o
  -2   1  31      335.11      356.85      6.37 o
  -1   1  31      198.92      201.34      5.35 o
   0   1  31       72.66       76.22      3.10 o
   1   1  31        0.27        1.73      1.16 o
   2   1  31       23.25       15.86      1.55 o
   3   1  31       26.88       16.55      2.45 o
   4   1  31       25.36       24.45      5.26 o
   5   1  31        3.09        2.32      1.93 o
   6   1  31       44.79       48.85      4.31 o
 -10   2  31       41.85       52.24      2.72 o
  -9   2  31       41.00       39.00      2.27 o
  -8   2  31        0.56        0.44      0.88 o
  -7   2  31       74.88       81.85      2.96 o
  -6   2  31       32.11       23.36      2.26 o
  -5   2  31        0.13       -0.30      1.12 o
  -4   2  31       13.54       10.19      1.91 o
  -3   2  31       23.68       21.83      2.20 o
  -2   2  31       30.33       40.03      2.55 o
  -1   2  31       67.48       76.55      3.14 o
   0   2  31        4.45        1.02      1.29 o
   1   2  31       30.22       25.84      3.70 o
   2   2  31        1.02       -0.22      0.85 o
   3   2  31        0.02        0.05      1.05 o
   4   2  31        1.23        0.11      0.97 o
   5   2  31       21.76        0.13      3.23 o
  -8   3  31       19.35       26.16      4.63 o
  -7   3  31       63.47       64.38      2.76 o
  -6   3  31        4.92        3.91      1.41 o
  -5   3  31       28.94       23.54      2.27 o
  -4   3  31        6.15        2.42      1.03 o
  -3   3  31       25.72       23.16      3.76 o
  -2   3  31        0.01       -0.90      1.46 o
  -1   3  31        0.21        0.72      1.44 o
   0   3  31       20.74       11.49      2.40 o
   1   3  31       39.29       38.25      5.24 o
   2   3  31       14.97        8.71      2.25 o
   3   3  31        7.06        4.45      1.93 o
  -5   4  31       16.67        9.63      2.54 o
  -4   4  31        2.38        1.27      2.42 o
  -3   4  31       82.26       91.47      6.09 o
  -2   4  31       37.03       39.97      9.08 o
  -1   4  31       23.51       11.85      3.08 o
 -10   0  32       48.15       63.02      5.84 o
  -8   0  32       43.13       41.11      3.68 o
  -6   0  32       21.89       17.90      3.31 o
  -4   0  32       92.14      106.53      4.40 o
  -2   0  32       26.38       21.95      2.43 o
   0   0  32       29.97       32.00      2.90 o
   2   0  32      123.79      153.26      5.34 o
   4   0  32       87.87      101.66      5.89 o
 -10   1  32       23.26       11.68      2.04 o
  -9   1  32        2.41        0.96      1.46 o
  -8   1  32      109.52      114.58      5.68 o
  -7   1  32      283.95      310.67      7.17 o
  -6   1  32       13.77       10.20      2.06 o
  -5   1  32       65.79       69.85      2.96 o
  -4   1  32       12.49        9.53      1.84 o
  -3   1  32       15.03       21.88      2.35 o
  -2   1  32      119.20      117.09      3.25 o
  -1   1  32       15.80        9.04      1.59 o
   0   1  32       15.90       13.11      2.24 o
   1   1  32      150.33      160.11      4.21 o
   2   1  32       43.27       29.66      1.91 o
   3   1  32       74.73       95.19      5.05 o
   4   1  32       80.93       94.45      6.41 o
  -9   2  32       88.53      114.04      4.03 o
  -8   2  32        8.83        5.56      1.39 o
  -7   2  32        1.60        1.02      1.09 o
  -6   2  32       16.39        9.92      1.78 o
  -5   2  32        6.19        4.50      1.46 o
  -4   2  32       11.62        8.63      1.69 o
  -3   2  32       20.62       17.31      1.74 o
  -2   2  32        0.59        1.97      1.41 o
  -1   2  32       11.08        7.19      1.65 o
   0   2  32       72.56       82.13      3.49 o
   1   2  32       73.98       68.55      5.73 o
   2   2  32        1.25        1.72      1.98 o
   3   2  32        0.26       -0.12      1.66 o
  -7   3  32        1.12        1.30      1.76 o
  -6   3  32       45.39       49.41      2.86 o
  -5   3  32       53.66       71.74      3.23 o
  -4   3  32       22.10       16.73      2.43 o
  -3   3  32       15.26        9.95      1.93 o
  -2   3  32        4.75        6.58      1.82 o
  -1   3  32        1.48        2.01      1.38 o
   0   3  32       29.70       52.62      3.42 o
   1   3  32       16.90        9.58      2.35 o
  -9   0  33       36.76       59.76      4.11 o
  -7   0  33        0.11       -0.49      1.84 o
  -5   0  33       58.91       79.46      4.64 o
  -3   0  33        1.41       -1.24      1.24 o
  -1   0  33        4.59        3.20      1.62 o
   1   0  33       13.05       16.49      2.87 o
   3   0  33        0.66       -0.57      2.00 o
  -8   1  33        0.10        0.07      1.09 o
  -7   1  33       27.05       18.67      2.50 o
  -6   1  33        1.43        0.87      1.32 o
  -5   1  33       49.96       61.58      2.49 o
  -4   1  33        1.81        2.46      1.36 o
  -3   1  33        4.34        4.96      1.61 o
  -2   1  33       18.95       11.11      1.59 o
  -1   1  33       36.53       28.38      3.17 o
   0   1  33      140.14      152.45      3.74 o
   1   1  33      112.96      116.43      3.20 o
   2   1  33      287.85      325.90      8.60 o
   3   1  33       68.52       90.48      6.58 o
  -7   2  33        0.27        0.93      1.06 o
  -6   2  33       43.23       48.63      2.30 o
  -5   2  33       91.20       92.45      3.12 o
  -4   2  33       77.00       94.28      4.01 o
  -3   2  33      299.76      353.59      6.47 o
  -2   2  33       13.47       15.14      2.60 o
  -1   2  33       21.51       11.67      2.18 o
   0   2  33        1.34        1.26      1.43 o
   1   2  33       18.57       28.69      2.95 o
  -6   0  34       75.32       86.52      4.93 o
  -4   0  34       35.67       49.12      9.51 o
  -2   0  34       24.12       27.58      5.44 o
   0   0  34      421.27      525.16     13.39 o
  -6   1  34        0.63        0.17      1.33 o
  -5   1  34       85.04      103.03      3.51 o
  -4   1  34        0.15       -0.76      1.06 o
  -3   1  34       18.33       19.03      1.90 o
  -2   1  34        2.65        1.55      1.31 o
  -1   1  34        0.27        0.56      1.19 o
   0   1  34      111.22      114.53      4.68 o
   1   1  34        2.55       -0.16      1.35 o
  -4   2  34        0.31        1.46      1.52 o
  -3   2  34        2.24        0.92      1.38 o
  -2   2  34       66.84       76.87      3.32 o
 
